# Supplementary material for: Ethyl 2-[(2-oxo-2H-chromen-7-yl)­oxy]acetate
Source: Acta Crystallogr Sect E Struct Rep Online. 2013 Mar 6;69(Pt 4):o502. doi: 10.1107/S1600536813005539 (PMC3629532; doi:10.1107/S1600536813005539)
Supplement: Supplementary file 1 [file e-69-0o502-sup1.cif]

##############################################################################
#                                                                            #
# This CIF contains the data in a paper accepted for publication in          #
# Acta Crystallographica Section E. It conforms to the requirements of       #
# Notes for Authors for Acta Crystallographica Section E, and has been       #
# peer reviewed under the auspices of the IUCr Commission on Journals.       #
#                                                                            #
# Full details of the Crystallographic Information File format               #
# are given in the paper "The Crystallographic Information File (CIF):       #
# a New Standard Archive File for Crystallography" by S. R. Hall, F. H.      #
# Allen and I. D. Brown [Acta Cryst. (1991), A47, 655-685].                  #
#                                                                            #
# The current version of the core CIF dictionary is obtainable from          #
# ftp://ftp.iucr.org/pub/cif_core.dic.                                       #
#                                                                            #
# Software is freely available for graphical display of the structure(s)     #
# in this CIF. For information consult the CIF software page                 #
# http://www.iucr.org/resources/cif/software.                                #
#                                                                            #
# This file may be used for bona fide research purposes within the           #
# scientific community so long as proper attribution is given to the journal # 
# article from which it was obtained.                                        #
#                                                                            #
##############################################################################
data_global
_audit_creation_method     'form.cif (version 2.0)'
_journal_data_validation_number     ?
_journal_date_recd_electronic     2013-02-20
_journal_date_accepted     2013-02-26
_journal_name_full     'Acta Crystallographica, Section E'
_journal_year     2013
_journal_volume     69
_journal_issue      4
_journal_page_first     o502
_journal_page_last     o502
_journal_paper_category     QO
_journal_paper_doi     10.1107/S1600536813005539
_journal_coeditor_code     RZ5046
_publ_contact_author_name     'Prof. Fun, Hoong-Kun'
_publ_contact_author_address
;
      X-ray Crystallography Unit
      School of Physics
      Universiti Sains Malaysia
      11800 USM, Penang
      MALAYSIA
;
_publ_contact_author_email     'hkfun@usm.my'
_publ_contact_author_fax     '604 6579150'
_publ_contact_author_phone     '604 6533652'
_publ_section_title
;
Ethyl 2-[(2-oxo-2<i>H</i>-chromen-7-yl)oxy]acetate
;
loop_
    _publ_author_name
    _publ_author_footnote
    _publ_author_address
    'Hoong-Kun Fun'
;
Thomson Reuters ResearcherID: A-3561-2009.
;
;
X-ray Crystallography Unit
School of Physics
Universiti Sains Malaysia
11800 USM, Penang
Malaysia
Department of Pharmaceutical Chemistry
College of Pharmacy
King Saud University
PO Box 2457
Riyadh 11451
Saudi Arabia
;
    'Ching Kheng Quah'
;
Thomson Reuters ResearcherID: A-5525-2009.
;
;
X-ray Crystallography Unit
School of Physics
Universiti Sains Malaysia
11800 USM, Penang
Malaysia
;
    'Krishnendu Aich' ?
;
Department of Chemistry,
Bengal Engineering and Science University,
Shibpur, Howrah 711 103,
India
;
    'Sangita Das' ?
;
Department of Chemistry,
Bengal Engineering and Science University,
Shibpur, Howrah 711 103,
India
;
    'Shyamaprosad Goswami' ?
;
Department of Chemistry,
Bengal Engineering and Science University,
Shibpur, Howrah 711 103,
India
;
data_I
_audit_creation_method     SHELXL-97
_chemical_name_systematic
;
Ethyl 2-[(2-oxo-2<i>H</i>-chromen-7-yl)oxy]acetate
;
_chemical_name_common     ?
_chemical_formula_moiety     'C13 H12 O5'
_chemical_formula_sum     'C13 H12 O5'
_chemical_formula_iupac     'C13 H12 O5'
_chemical_formula_weight     248.23
_chemical_melting_point     ?
_symmetry_cell_setting     monoclinic
_symmetry_space_group_name_H-M     'P 21/c'
_symmetry_space_group_name_Hall     '-P 2ybc'
loop_
    _symmetry_equiv_pos_as_xyz
    'x, y, z'
    '-x, y+1/2, -z+1/2'
    '-x, -y, -z'
    'x, -y-1/2, z-1/2'
_cell_length_a     8.1435(2)
_cell_length_b     16.4887(4)
_cell_length_c     10.5506(3)
_cell_angle_alpha     90.00
_cell_angle_beta     125.882(2)
_cell_angle_gamma     90.00
_cell_volume     1147.84(5)
_cell_formula_units_Z     4
_cell_measurement_reflns_used     3372
_cell_measurement_theta_min     2.47
_cell_measurement_theta_max     29.36
_cell_measurement_temperature     100.00(10)
_exptl_crystal_description     'block'
_exptl_crystal_colour     'colourless'
_exptl_crystal_size_max     0.312
_exptl_crystal_size_mid     0.24
_exptl_crystal_size_min     0.107
_exptl_crystal_density_diffrn     1.436
_exptl_crystal_density_meas     ?
_exptl_crystal_density_method     'not measured'
_exptl_crystal_F_000     520
_exptl_absorpt_coefficient_mu     0.111
_exptl_absorpt_correction_type     multi-scan
_exptl_absorpt_process_details     '(<i>SADABS</i>; Bruker, 2009)'
_exptl_absorpt_correction_T_min     0.9661
_exptl_absorpt_correction_T_max     0.9882
_exptl_special_details
;
The crystal was placed in the cold stream of an Oxford Cryosystems
Cobra open-flow nitrogen cryostat (Cosier & Glazer, 1986) operating
at 100.0 (1) K.
;
_diffrn_ambient_temperature     100
_diffrn_radiation_type     MoK\a
_diffrn_radiation_wavelength     0.71073
_diffrn_radiation_source     'fine-focus sealed tube'
_diffrn_radiation_monochromator     graphite
_diffrn_measurement_device_type
;
Bruker SMART APEXII CCD area-detector
;
_diffrn_measurement_method     '\f and \w scans'
_diffrn_detector_area_resol_mean     ?
_diffrn_reflns_number     12656
_diffrn_reflns_av_R_equivalents     0.0352
_diffrn_reflns_av_sigmaI/netI     0.0429
_diffrn_reflns_theta_min     2.47
_diffrn_reflns_theta_max     30.01
_diffrn_reflns_theta_full     30.01
_diffrn_measured_fraction_theta_max     0.997
_diffrn_measured_fraction_theta_full     0.997
_diffrn_reflns_limit_h_min     -9
_diffrn_reflns_limit_h_max     11
_diffrn_reflns_limit_k_min     -23
_diffrn_reflns_limit_k_max     15
_diffrn_reflns_limit_l_min     -14
_diffrn_reflns_limit_l_max     14
_diffrn_standards_number     0
_diffrn_standards_interval_count     .
_diffrn_standards_interval_time     .
_diffrn_standards_decay_%     ?
_refine_special_details
;
 Refinement of F^2^ against ALL reflections.  The weighted R-factor wR and
 goodness of fit S are based on F^2^, conventional R-factors R are based
 on F, with F set to zero for negative F^2^. The threshold expression of
 F^2^ > 2sigma(F^2^) is used only for calculating R-factors(gt) etc. and is
 not relevant to the choice of reflections for refinement.  R-factors based
 on F^2^ are statistically about twice as large as those based on F, and R-
 factors based on ALL data will be even larger.
;
_reflns_number_total     3344
_reflns_number_gt     2308
_reflns_threshold_expression     I>2\s(I)
_refine_ls_structure_factor_coef     Fsqd
_refine_ls_matrix_type     full
_refine_ls_R_factor_all     0.0805
_refine_ls_R_factor_gt     0.0485
_refine_ls_wR_factor_gt     0.0988
_refine_ls_wR_factor_ref     0.1142
_refine_ls_goodness_of_fit_ref     1.038
_refine_ls_restrained_S_all     1.038
_refine_ls_number_reflns     3344
_refine_ls_number_parameters     164
_refine_ls_number_restraints     0
_refine_ls_hydrogen_treatment     constr
_refine_ls_weighting_scheme     calc
_refine_ls_weighting_details
         'calc w=1/[\s^2^(Fo^2^)+(0.0400P)^2^+0.4605P] where P=(Fo^2^+2Fc^2^)/3'
_atom_sites_solution_hydrogens     geom
_atom_sites_solution_primary     direct
_atom_sites_solution_secondary     difmap
_refine_ls_shift/su_max     0.001
_refine_ls_shift/su_mean     0.001
_refine_diff_density_max     0.316
_refine_diff_density_min     -0.236
_refine_ls_extinction_method     none
_refine_ls_extinction_coef     ?
loop_
    _atom_type_symbol
    _atom_type_description
    _atom_type_scat_dispersion_real
    _atom_type_scat_dispersion_imag
    _atom_type_scat_source
    'C' 'C' 0.0033 0.0016
                         'International Tables Vol C Tables 4.2.6.8 and 6.1.1.4'
    'H' 'H' 0.0000 0.0000
                         'International Tables Vol C Tables 4.2.6.8 and 6.1.1.4'
    'O' 'O' 0.0106 0.0060
                         'International Tables Vol C Tables 4.2.6.8 and 6.1.1.4'
_computing_data_collection     'APEX2 (Bruker, 2009)'
_computing_cell_refinement     'SAINT (Bruker, 2009)'
_computing_data_reduction     'SAINT (Bruker, 2009)'
_computing_structure_solution     'SHELXTL (Sheldrick, 2008)'
_computing_structure_refinement     'SHELXTL (Sheldrick, 2008)'
_computing_molecular_graphics     'SHELXTL (Sheldrick, 2008)'
_computing_publication_material
                             'SHELXTL (Sheldrick, 2008) and PLATON (Spek, 2009)'
loop_
    _atom_site_type_symbol
    _atom_site_label
    _atom_site_fract_x
    _atom_site_fract_y
    _atom_site_fract_z
    _atom_site_U_iso_or_equiv
    _atom_site_adp_type
    _atom_site_calc_flag
    _atom_site_refinement_flags
    _atom_site_occupancy
    _atom_site_symmetry_multiplicity
    _atom_site_disorder_assembly
    _atom_site_disorder_group
    O O1 0.39589(16) 0.81519(6) 0.17293(12) 0.0225(2) Uani d . 1 1 . .
    O O2 0.48206(18) 0.71922(7) 0.07680(13) 0.0311(3) Uani d . 1 1 . .
    O O3 0.23054(17) 1.01606(6) 0.40644(13) 0.0273(3) Uani d . 1 1 . .
    O O4 0.06112(16) 0.85696(7) 0.53551(13) 0.0284(3) Uani d . 1 1 . .
    O O5 -0.09962(17) 0.91734(7) 0.30015(13) 0.0305(3) Uani d . 1 1 . .
    C C1 0.3155(2) 0.91211(9) 0.29088(17) 0.0211(3) Uani d . 1 1 . .
    H H1A 0.3389 0.8732 0.3635 0.025 Uiso calc R 1 1 . .
    C C2 0.3385(2) 0.89394(9) 0.17359(16) 0.0193(3) Uani d . 1 1 . .
    C C3 0.4238(2) 0.78861(10) 0.06252(18) 0.0246(3) Uani d . 1 1 . .
    C C4 0.3788(2) 0.84577(10) -0.05922(18) 0.0268(3) Uani d . 1 1 . .
    H H4A 0.3890 0.8291 -0.1386 0.032 Uiso calc R 1 1 . .
    C C5 0.3227(2) 0.92215(10) -0.05837(18) 0.0270(3) Uani d . 1 1 . .
    H H5A 0.2957 0.9579 -0.1367 0.032 Uiso calc R 1 1 . .
    C C6 0.3039(2) 0.94961(9) 0.06176(17) 0.0221(3) Uani d . 1 1 . .
    C C7 0.2475(2) 1.02864(10) 0.07243(18) 0.0254(3) Uani d . 1 1 . .
    H H7A 0.2248 1.0677 0.0001 0.031 Uiso calc R 1 1 . .
    C C8 0.2255(2) 1.04899(9) 0.18806(18) 0.0243(3) Uani d . 1 1 . .
    H H8A 0.1900 1.1016 0.1947 0.029 Uiso calc R 1 1 . .
    C C9 0.2567(2) 0.98993(9) 0.29621(17) 0.0225(3) Uani d . 1 1 . .
    C C10 0.2416(2) 0.95782(10) 0.51046(18) 0.0253(3) Uani d . 1 1 . .
    H H10A 0.2669 0.9853 0.6017 0.030 Uiso calc R 1 1 . .
    H H10B 0.3541 0.9213 0.5454 0.030 Uiso calc R 1 1 . .
    C C11 0.0474(2) 0.90906(9) 0.43309(17) 0.0232(3) Uani d . 1 1 . .
    C C12 -0.1214(2) 0.80927(10) 0.4789(2) 0.0301(4) Uani d . 1 1 . .
    H H12A -0.1582 0.7776 0.3882 0.036 Uiso calc R 1 1 . .
    H H12B -0.2336 0.8449 0.4489 0.036 Uiso calc R 1 1 . .
    C C13 -0.0765(3) 0.75434(11) 0.6084(2) 0.0381(4) Uani d . 1 1 . .
    H H13A -0.1945 0.7226 0.5743 0.057 Uiso calc R 1 1 . .
    H H13B -0.0400 0.7862 0.6975 0.057 Uiso calc R 1 1 . .
    H H13C 0.0337 0.7190 0.6365 0.057 Uiso calc R 1 1 . .
loop_
    _atom_site_aniso_label
    _atom_site_aniso_U_11
    _atom_site_aniso_U_22
    _atom_site_aniso_U_33
    _atom_site_aniso_U_12
    _atom_site_aniso_U_13
    _atom_site_aniso_U_23
    O1 0.0289(6) 0.0198(5) 0.0218(5) 0.0002(4) 0.0166(5) 0.0001(4)
    O2 0.0396(7) 0.0241(6) 0.0342(6) -0.0001(5) 0.0243(6) -0.0039(5)
    O3 0.0382(6) 0.0211(6) 0.0293(6) -0.0009(5) 0.0236(5) -0.0021(5)
    O4 0.0249(6) 0.0342(6) 0.0231(5) -0.0025(5) 0.0125(5) 0.0046(5)
    O5 0.0309(6) 0.0332(7) 0.0220(6) 0.0021(5) 0.0125(5) 0.0023(5)
    C1 0.0242(7) 0.0208(7) 0.0189(7) -0.0017(6) 0.0129(6) 0.0021(6)
    C2 0.0181(7) 0.0183(7) 0.0185(7) -0.0015(5) 0.0091(6) -0.0009(5)
    C3 0.0237(7) 0.0282(9) 0.0227(8) -0.0039(6) 0.0140(7) -0.0054(6)
    C4 0.0269(8) 0.0334(9) 0.0218(8) -0.0023(7) 0.0152(7) -0.0011(7)
    C5 0.0268(8) 0.0342(9) 0.0203(7) -0.0013(7) 0.0139(7) 0.0047(7)
    C6 0.0191(7) 0.0263(8) 0.0183(7) -0.0021(6) 0.0095(6) 0.0021(6)
    C7 0.0237(7) 0.0246(8) 0.0255(8) -0.0001(6) 0.0130(7) 0.0067(6)
    C8 0.0242(8) 0.0187(8) 0.0285(8) -0.0008(6) 0.0146(7) 0.0006(6)
    C9 0.0232(7) 0.0237(8) 0.0216(7) -0.0036(6) 0.0136(6) -0.0027(6)
    C10 0.0289(8) 0.0270(8) 0.0219(7) -0.0006(7) 0.0160(7) -0.0016(6)
    C11 0.0280(8) 0.0224(8) 0.0213(7) 0.0038(6) 0.0156(7) 0.0000(6)
    C12 0.0256(8) 0.0314(9) 0.0295(8) -0.0033(7) 0.0142(7) -0.0025(7)
    C13 0.0324(9) 0.0384(10) 0.0474(11) 0.0026(8) 0.0257(9) 0.0110(9)
_geom_special_details
;
 All esds (except the esd in the dihedral angle between two l.s. planes)
 are estimated using the full covariance matrix.  The cell esds are taken
 into account individually in the estimation of esds in distances, angles
 and torsion angles; correlations between esds in cell parameters are only
 used when they are defined by crystal symmetry.  An approximate (isotropic)
 treatment of cell esds is used for estimating esds involving l.s. planes.
;
loop_
    _geom_bond_atom_site_label_1
    _geom_bond_atom_site_label_2
    _geom_bond_site_symmetry_2
    _geom_bond_distance
    _geom_bond_publ_flag
    O1 C2 . 1.3814(17) ?
    O1 C3 . 1.3827(17) ?
    O2 C3 . 1.2136(19) ?
    O3 C9 . 1.3692(17) ?
    O3 C10 . 1.4211(18) ?
    O4 C11 . 1.3328(18) ?
    O4 C12 . 1.4642(19) ?
    O5 C11 . 1.2045(18) ?
    C1 C9 . 1.382(2) ?
    C1 C2 . 1.389(2) ?
    C1 H1A . 0.9300 ?
    C2 C6 . 1.387(2) ?
    C3 C4 . 1.456(2) ?
    C4 C5 . 1.341(2) ?
    C4 H4A . 0.9300 ?
    C5 C6 . 1.436(2) ?
    C5 H5A . 0.9300 ?
    C6 C7 . 1.408(2) ?
    C7 C8 . 1.375(2) ?
    C7 H7A . 0.9300 ?
    C8 C9 . 1.405(2) ?
    C8 H8A . 0.9300 ?
    C10 C11 . 1.516(2) ?
    C10 H10A . 0.9700 ?
    C10 H10B . 0.9700 ?
    C12 C13 . 1.495(2) ?
    C12 H12A . 0.9700 ?
    C12 H12B . 0.9700 ?
    C13 H13A . 0.9600 ?
    C13 H13B . 0.9600 ?
    C13 H13C . 0.9600 ?
loop_
    _geom_angle_atom_site_label_1
    _geom_angle_atom_site_label_2
    _geom_angle_atom_site_label_3
    _geom_angle_site_symmetry_1
    _geom_angle_site_symmetry_3
    _geom_angle
    _geom_angle_publ_flag
    C2 O1 C3 . . 121.70(12) ?
    C9 O3 C10 . . 118.20(12) ?
    C11 O4 C12 . . 115.63(12) ?
    C9 C1 C2 . . 117.86(13) ?
    C9 C1 H1A . . 121.1 ?
    C2 C1 H1A . . 121.1 ?
    O1 C2 C6 . . 121.23(13) ?
    O1 C2 C1 . . 115.48(12) ?
    C6 C2 C1 . . 123.28(14) ?
    O2 C3 O1 . . 116.08(14) ?
    O2 C3 C4 . . 126.72(14) ?
    O1 C3 C4 . . 117.20(14) ?
    C5 C4 C3 . . 120.84(14) ?
    C5 C4 H4A . . 119.6 ?
    C3 C4 H4A . . 119.6 ?
    C4 C5 C6 . . 120.98(14) ?
    C4 C5 H5A . . 119.5 ?
    C6 C5 H5A . . 119.5 ?
    C2 C6 C7 . . 117.25(14) ?
    C2 C6 C5 . . 117.92(14) ?
    C7 C6 C5 . . 124.81(14) ?
    C8 C7 C6 . . 121.00(14) ?
    C8 C7 H7A . . 119.5 ?
    C6 C7 H7A . . 119.5 ?
    C7 C8 C9 . . 119.71(14) ?
    C7 C8 H8A . . 120.1 ?
    C9 C8 H8A . . 120.1 ?
    O3 C9 C1 . . 123.83(13) ?
    O3 C9 C8 . . 115.29(13) ?
    C1 C9 C8 . . 120.85(14) ?
    O3 C10 C11 . . 111.63(12) ?
    O3 C10 H10A . . 109.3 ?
    C11 C10 H10A . . 109.3 ?
    O3 C10 H10B . . 109.3 ?
    C11 C10 H10B . . 109.3 ?
    H10A C10 H10B . . 108.0 ?
    O5 C11 O4 . . 124.81(15) ?
    O5 C11 C10 . . 125.30(14) ?
    O4 C11 C10 . . 109.86(12) ?
    O4 C12 C13 . . 107.85(13) ?
    O4 C12 H12A . . 110.1 ?
    C13 C12 H12A . . 110.1 ?
    O4 C12 H12B . . 110.1 ?
    C13 C12 H12B . . 110.1 ?
    H12A C12 H12B . . 108.5 ?
    C12 C13 H13A . . 109.5 ?
    C12 C13 H13B . . 109.5 ?
    H13A C13 H13B . . 109.5 ?
    C12 C13 H13C . . 109.5 ?
    H13A C13 H13C . . 109.5 ?
    H13B C13 H13C . . 109.5 ?
loop_
    _geom_torsion_atom_site_label_1
    _geom_torsion_atom_site_label_2
    _geom_torsion_atom_site_label_3
    _geom_torsion_atom_site_label_4
    _geom_torsion_site_symmetry_1
    _geom_torsion_site_symmetry_2
    _geom_torsion_site_symmetry_3
    _geom_torsion_site_symmetry_4
    _geom_torsion
    _geom_torsion_publ_flag
    C3 O1 C2 C6 . . . . 0.8(2) ?
    C3 O1 C2 C1 . . . . 179.82(13) ?
    C9 C1 C2 O1 . . . . -179.53(12) ?
    C9 C1 C2 C6 . . . . -0.6(2) ?
    C2 O1 C3 O2 . . . . 177.16(13) ?
    C2 O1 C3 C4 . . . . -3.51(19) ?
    O2 C3 C4 C5 . . . . -177.40(16) ?
    O1 C3 C4 C5 . . . . 3.4(2) ?
    C3 C4 C5 C6 . . . . -0.5(2) ?
    O1 C2 C6 C7 . . . . -179.50(13) ?
    C1 C2 C6 C7 . . . . 1.6(2) ?
    O1 C2 C6 C5 . . . . 2.1(2) ?
    C1 C2 C6 C5 . . . . -176.81(14) ?
    C4 C5 C6 C2 . . . . -2.2(2) ?
    C4 C5 C6 C7 . . . . 179.51(15) ?
    C2 C6 C7 C8 . . . . -0.8(2) ?
    C5 C6 C7 C8 . . . . 177.46(15) ?
    C6 C7 C8 C9 . . . . -0.9(2) ?
    C10 O3 C9 C1 . . . . -7.5(2) ?
    C10 O3 C9 C8 . . . . 174.34(13) ?
    C2 C1 C9 O3 . . . . -179.32(13) ?
    C2 C1 C9 C8 . . . . -1.3(2) ?
    C7 C8 C9 O3 . . . . -179.80(13) ?
    C7 C8 C9 C1 . . . . 2.0(2) ?
    C9 O3 C10 C11 . . . . -78.32(16) ?
    C12 O4 C11 O5 . . . . -1.9(2) ?
    C12 O4 C11 C10 . . . . 176.37(12) ?
    O3 C10 C11 O5 . . . . 0.2(2) ?
    O3 C10 C11 O4 . . . . -178.06(12) ?
    C11 O4 C12 C13 . . . . 179.49(14) ?
loop_
    _geom_hbond_atom_site_label_D
    _geom_hbond_atom_site_label_H
    _geom_hbond_atom_site_label_A
    _geom_hbond_site_symmetry_A
    _geom_hbond_distance_DH
    _geom_hbond_distance_HA
    _geom_hbond_distance_DA
    _geom_hbond_angle_DHA
    _geom_hbond_publ_flag
    C1 H1A O2 4_576 0.9300 2.3800 3.2913(19) 166.00 yes
    C5 H5A O5 3_575 0.9300 2.5500 3.373(2) 147.00 yes
    C10 H10B O2 4_576 0.9700 2.4800 3.353(2) 149.00 yes
_iucr_refine_instructions_details
;
TITL fs165a_0m    in P2(1)/c (100K)
CELL  0.71073    8.1435   16.4887   10.5506    90.000   125.882    90.000
ZERR  4           0.0002    0.0004    0.0003     0.000     0.002     0.000
LATT   1
SYMM             - X ,    0.50000 + Y ,    0.50000 - Z
SFAC  C  H  O
UNIT    52   48  20
TEMP    20
L.S. 10
SIZE 0.107 0.24 0.312
BOND $H
FMAP 2 1 60
PLAN 20
ACTA
CONF
WGHT      0.0400      0.4605
FVAR       0.68610
O1    3    0.395888    0.815194    0.172929    11.00000    0.02888    0.01979 =
         0.02182    0.00011    0.01657    0.00018
O2    3    0.482063    0.719220    0.076798    11.00000    0.03965    0.02413 =
         0.03424   -0.00395    0.02426   -0.00011
O3    3    0.230541    1.016064    0.406441    11.00000    0.03822    0.02112 =
         0.02932   -0.00209    0.02358   -0.00091
O4    3    0.061120    0.856964    0.535509    11.00000    0.02494    0.03424 =
         0.02310    0.00456    0.01246   -0.00245
O5    3   -0.099621    0.917340    0.300152    11.00000    0.03092    0.03318 =
         0.02202    0.00232    0.01249    0.00208
C1    1    0.315487    0.912115    0.290883    11.00000    0.02421    0.02082 =
         0.01888    0.00213    0.01294   -0.00174
AFIX  43
H1A   2    0.338862    0.873171    0.363523    11.00000   -1.20000
AFIX   0
C2    1    0.338501    0.893940    0.173590    11.00000    0.01812    0.01831 =
         0.01848   -0.00090    0.00910   -0.00152
C3    1    0.423848    0.788608    0.062520    11.00000    0.02371    0.02823 =
         0.02270   -0.00537    0.01401   -0.00395
C4    1    0.378783    0.845775   -0.059221    11.00000    0.02691    0.03335 =
         0.02183   -0.00114    0.01521   -0.00228
AFIX  43
H4A   2    0.389000    0.829121   -0.138573    11.00000   -1.20000
AFIX   0
C5    1    0.322723    0.922150   -0.058365    11.00000    0.02684    0.03425 =
         0.02027    0.00474    0.01393   -0.00125
AFIX  43
H5A   2    0.295670    0.957852   -0.136712    11.00000   -1.20000
AFIX   0
C6    1    0.303850    0.949614    0.061763    11.00000    0.01907    0.02634 =
         0.01832    0.00210    0.00948   -0.00209
C7    1    0.247488    1.028644    0.072426    11.00000    0.02367    0.02462 =
         0.02547    0.00669    0.01300   -0.00008
AFIX  43
H7A   2    0.224817    1.067678    0.000143    11.00000   -1.20000
AFIX   0
C8    1    0.225452    1.048994    0.188056    11.00000    0.02416    0.01873 =
         0.02853    0.00059    0.01455   -0.00079
AFIX  43
H8A   2    0.189995    1.101621    0.194677    11.00000   -1.20000
AFIX   0
C9    1    0.256735    0.989928    0.296209    11.00000    0.02321    0.02369 =
         0.02158   -0.00274    0.01364   -0.00360
C10   1    0.241566    0.957817    0.510463    11.00000    0.02895    0.02701 =
         0.02195   -0.00164    0.01605   -0.00059
AFIX  23
H10A  2    0.266938    0.985314    0.601654    11.00000   -1.20000
H10B  2    0.354064    0.921350    0.545391    11.00000   -1.20000
AFIX   0
C11   1    0.047405    0.909058    0.433093    11.00000    0.02801    0.02240 =
         0.02134   -0.00005    0.01562    0.00379
C12   1   -0.121410    0.809266    0.478864    11.00000    0.02564    0.03144 =
         0.02953   -0.00248    0.01416   -0.00328
AFIX  23
H12A  2   -0.158198    0.777630    0.388202    11.00000   -1.20000
H12B  2   -0.233571    0.844907    0.448859    11.00000   -1.20000
AFIX   0
C13   1   -0.076532    0.754340    0.608377    11.00000    0.03243    0.03840 =
         0.04742    0.01102    0.02568    0.00256
AFIX 137
H13A  2   -0.194474    0.722552    0.574286    11.00000   -1.50000
H13B  2   -0.040010    0.786212    0.697539    11.00000   -1.50000
H13C  2    0.033702    0.718989    0.636463    11.00000   -1.50000
HKLF 4 1 -1.0000  0.0000  0.0000  0.0000 -1.0000  0.0000  1.0000  0.0000  1.0000
REM  fs165a_0m    in P2(1)/c (100K)
REM R1 =  0.0485 for   2308 Fo > 4sig(Fo)  and  0.0805 for all   3344 data
REM    164 parameters refined using      0 restraints
END
WGHT      0.0400      0.4605
REM Highest difference peak  0.316,  deepest hole -0.236,  1-sigma level  0.052
Q1    1   0.4595  0.7376  0.1429  11.00000  0.05    0.32
Q2    1   0.3438  0.9024  0.2360  11.00000  0.05    0.29
Q3    1   0.3666  0.8166 -0.0224  11.00000  0.05    0.29
Q4    1   0.2325  0.9799  0.0454  11.00000  0.05    0.27
Q5    1   0.2808  0.9152  0.0974  11.00000  0.05    0.27
Q6    1   0.2775  1.0201  0.2609  11.00000  0.05    0.25
Q7    1  -0.2125  0.8823  0.2319  11.00000  0.05    0.23
Q8    1   0.1400  0.9407  0.4732  11.00000  0.05    0.22
Q9    1   0.2996  0.8630 -0.0818  11.00000  0.05    0.21
Q10   1  -0.1006  0.7442  0.4707  11.00000  0.05    0.21
Q11   1   0.2138  0.9424  0.2656  11.00000  0.05    0.20
Q12   1   0.2586  0.9979  0.3579  11.00000  0.05    0.19
Q13   1   0.3667  0.7804  0.1978  11.00000  0.05    0.19
Q14   1   0.3773  0.8650  0.1788  11.00000  0.05    0.19
Q15   1   0.5000  1.0000  0.5000  10.50000  0.05    0.19
Q16   1   0.4554  0.7984 -0.1042  11.00000  0.05    0.18
Q17   1   0.2531  1.0382  0.1440  11.00000  0.05    0.18
Q18   1   0.4149  0.8017  0.1181  11.00000  0.05    0.18
Q19   1   0.3448  0.9607  0.3211  11.00000  0.05    0.17
Q20   1  -0.1000  0.8201  0.6967  11.00000  0.05    0.17
;
