# Supplementary material for: Ethyl 2-[(2-oxo-2H-chromen-7-yl)­oxy]acetate
Source: Acta Crystallogr Sect E Struct Rep Online. 2013 Mar 6;69(Pt 4):o502. doi: 10.1107/S1600536813005539 (PMC3629532; doi:10.1107/S1600536813005539)
Supplement: Supplementary file 2 [file e-69-0o502-Isup2.hkl]

# 
# h,k,l, Fc-squared, Fo-squared, sigma(Fo-squared) and status flag 
# 
data_I
_shelx_title ' fs165a_0m    in P2(1)/c (100K)' 
_shelx_refln_list_code          4 
_shelx_F_calc_maximum      143.89 
_exptl_crystal_F_000       520.00 
_reflns_d_resolution_high  0.7106 
 
loop_ 
 _symmetry_equiv_pos_as_xyz 
 'x, y, z' 
 '-x, y+1/2, -z+1/2' 
 '-x, -y, -z' 
 'x, -y-1/2, z-1/2' 
 
_cell_length_a     8.1435 
_cell_length_b    16.4887 
_cell_length_c    10.5506 
_cell_angle_alpha  90.000 
_cell_angle_beta  125.882 
_cell_angle_gamma  90.000 
 
_shelx_F_squared_multiplier     1.000 
 
loop_ 
 _refln_index_h 
 _refln_index_k 
 _refln_index_l 
 _refln_F_squared_calc 
 _refln_F_squared_meas 
 _refln_F_squared_sigma 
 _refln_observed_status 
   1   0   0       35.58       36.83      1.05 o 
   2   0   0     2742.78     2722.76     24.56 o 
   3   0   0     1144.01     1063.48     11.63 o 
   4   0   0       62.59       62.95      3.78 o 
   5   0   0      275.96      280.66      7.92 o 
   6   0   0      676.48      703.16     24.86 o 
   7   0   0      232.84      239.46     14.97 o 
   8   0   0        1.14        6.62      5.46 o 
   9   0   0       18.97       19.99      7.52 o 
   1   1   0     2093.16     2003.14     16.00 o 
   2   1   0    12602.94    12474.50     73.20 o 
   3   1   0     1077.62     1111.06      8.51 o 
   4   1   0       12.43       14.75      1.54 o 
   5   1   0       22.91       22.78      2.23 o 
   6   1   0      100.52       99.92      6.21 o 
   7   1   0      118.90      129.37      9.80 o 
   8   1   0       38.40       41.91      6.27 o 
   9   1   0        2.83        1.76      3.67 o 
   0   2   0     2927.45     2758.53     42.00 o 
   1   2   0      843.66      907.45      7.65 o 
   2   2   0    20704.75    20248.19    140.09 o 
   3   2   0      580.08      569.19      5.20 o 
   4   2   0     2061.26     2105.11     17.74 o 
   5   2   0       26.26       24.19      2.08 o 
   6   2   0       40.36       46.30      4.13 o 
   7   2   0       11.15       10.50      3.61 o 
   8   2   0       10.83        6.54      3.76 o 
   9   2   0       58.51       71.11      8.44 o 
   1   3   0     2437.73     2327.37     17.16 o 
   2   3   0      472.08      476.47      4.41 o 
   3   3   0        8.89       10.45      1.10 o 
   4   3   0     3451.01     3506.08     27.42 o 
   5   3   0      176.03      196.48      5.34 o 
   6   3   0        0.49        2.39      2.21 o 
   7   3   0      362.18      366.66     13.22 o 
   8   3   0        1.83        8.15      4.04 o 
   9   3   0        8.16        8.57      4.39 o 
   0   4   0      905.13      860.34     10.61 o 
   1   4   0      330.37      322.54      3.28 o 
   2   4   0     1494.48     1435.82     10.05 o 
   3   4   0     2187.75     2285.91     16.48 o 
   4   4   0     2149.79     2096.19     17.78 o 
   5   4   0       28.26       30.26      3.09 o 
   6   4   0      338.26      350.07      7.83 o 
   7   4   0       20.93       14.33      7.95 o 
   8   4   0      104.00      110.10     22.98 o 
   9   4   0        1.91        5.33      6.07 o 
   1   5   0      591.10      615.12      5.10 o 
   2   5   0     1145.65     1175.97      8.93 o 
   3   5   0     1021.43     1047.23      8.72 o 
   4   5   0        0.23        0.70      1.09 o 
   5   5   0       96.85       99.79      4.02 o 
   6   5   0      598.42      593.36     10.20 o 
   7   5   0      193.77      181.86     10.25 o 
   8   5   0       30.22       31.15      5.31 o 
   9   5   0        2.95        4.39      5.42 o 
   0   6   0      333.91      341.76      6.73 o 
   1   6   0      374.08      351.60      3.83 o 
   2   6   0      484.97      494.49      5.31 o 
   3   6   0      172.35      190.32      3.03 o 
   4   6   0       59.95       68.00      2.45 o 
   5   6   0      925.89      952.33     12.82 o 
   6   6   0      350.28      345.62      9.85 o 
   7   6   0       12.74       15.55      3.96 o 
   8   6   0      277.82      305.32     19.48 o 
   1   7   0       73.41       76.86      1.73 o 
   2   7   0      122.83      133.28      5.58 o 
   3   7   0      663.09      663.27      6.41 o 
   4   7   0        9.04       12.36      1.51 o 
   5   7   0        2.34       -0.55      1.45 o 
   6   7   0        1.23       -0.92      2.81 o 
   7   7   0      105.02      108.68      9.45 o 
   8   7   0       72.07       53.11     10.56 o 
   0   8   0      648.27      664.48      8.27 o 
   1   8   0      467.39      494.27      5.09 o 
   2   8   0        8.50        8.31      1.18 o 
   3   8   0        1.97        2.09      0.98 o 
   4   8   0      336.05      354.34      5.96 o 
   5   8   0        0.11       -0.85      2.23 o 
   6   8   0        2.54        4.56      3.56 o 
   7   8   0       81.14       96.39     11.98 o 
   8   8   0        0.08        7.00      5.74 o 
   1   9   0      407.54      467.89      4.56 o 
   2   9   0     1356.71     1396.52     14.04 o 
   3   9   0      152.39      143.58      3.64 o 
   4   9   0       29.18       25.97      3.01 o 
   5   9   0       21.10       19.20      2.92 o 
   6   9   0       61.90       57.73      4.83 o 
   7   9   0       54.59       56.52      7.32 o 
   8   9   0        0.00       -3.26      4.82 o 
   0  10   0      278.39      301.02      5.80 o 
   1  10   0      239.91      230.40      5.31 o 
   2  10   0       47.75       45.14      2.39 o 
   3  10   0        2.67        0.63      1.54 o 
   4  10   0       91.87       87.15      4.79 o 
   5  10   0        5.11        1.66      2.52 o 
   6  10   0       40.12       36.98      5.85 o 
   7  10   0       49.65       66.46      8.31 o 
   8  10   0        2.96       -3.28      4.66 o 
   1  11   0       70.61       80.76      3.20 o 
   2  11   0        1.85        2.45      1.48 o 
   3  11   0      208.90      200.36      5.31 o 
   4  11   0        6.51        3.93      2.16 o 
   5  11   0        9.05       12.24      2.74 o 
   6  11   0        8.77       12.53      3.43 o 
   7  11   0        0.93        1.38      3.59 o 
   8  11   0        1.53       -1.47      4.60 o 
   0  12   0       56.60       68.32      6.53 o 
   1  12   0      300.32      286.07      5.78 o 
   2  12   0        6.51       10.26      2.00 o 
   3  12   0      233.50      216.20      5.62 o 
   4  12   0      253.75      231.20      7.08 o 
   5  12   0       66.45       68.21      6.05 o 
   6  12   0        1.31        1.58      2.87 o 
   7  12   0       11.36       13.84      6.83 o 
   1  13   0       43.36       51.29      3.29 o 
   2  13   0      169.92      158.81      4.83 o 
   3  13   0       21.41       27.33      2.76 o 
   4  13   0       12.92        9.31      2.59 o 
   5  13   0      128.50      110.75      9.15 o 
   6  13   0       29.30       29.17      4.77 o 
   7  13   0        9.64        9.78      6.17 o 
   0  14   0       11.81       28.70      8.58 o 
   1  14   0        4.60        6.27      2.23 o 
   2  14   0      264.71      256.79     14.51 o 
   3  14   0       27.37       26.37      3.14 o 
   4  14   0       10.01       11.93      3.18 o 
   5  14   0       33.39       29.74      4.55 o 
   6  14   0        1.11        0.37      3.19 o 
   7  14   0        0.80        4.22      5.09 o 
   1  15   0        0.33        2.52      2.56 o 
   2  15   0        6.50       10.27      2.47 o 
   3  15   0      116.63      116.50      6.94 o 
   4  15   0       30.35       29.12      4.93 o 
   5  15   0       30.68       30.26      4.51 o 
   6  15   0        0.09        3.41      5.06 o 
   7  15   0       40.22       26.78      7.93 o 
   0  16   0      230.31      230.27     11.88 o 
   1  16   0       31.07       34.77      5.13 o 
   2  16   0       14.42       19.10      3.57 o 
   3  16   0        2.68        3.14      3.32 o 
   4  16   0       74.95       74.69      6.12 o 
   5  16   0        6.08        5.82      6.30 o 
   6  16   0        6.58        8.45      5.89 o 
   1  17   0      101.45       91.71      6.42 o 
   2  17   0       14.04       11.84      4.39 o 
   3  17   0       25.77       22.85      5.18 o 
   4  17   0        6.70        1.92      5.37 o 
   5  17   0        0.27        9.00      3.98 o 
   6  17   0       16.28       23.51      7.25 o 
   0  18   0      104.36      104.86     10.25 o 
   1  18   0      268.86      272.65      9.66 o 
   2  18   0        5.33        4.06      4.54 o 
   3  18   0       22.73       17.71      5.31 o 
   4  18   0       53.42       56.23     10.30 o 
   5  18   0       18.60       23.93      9.87 o 
   1  19   0       18.21       19.21      3.74 o 
   2  19   0        3.88        6.28      5.13 o 
   3  19   0        4.27       13.42      7.90 o 
   4  19   0       25.87        7.34      8.47 o 
   5  19   0        3.48       17.09     14.03 o 
   1  20   0       25.07       17.08      5.90 o 
   2  20   0       11.85       10.72      7.53 o 
   3  20   0       39.45       51.98     16.89 o 
   4  20   0        3.40       17.57      9.47 o 
   1  21   0        0.80        1.90     13.67 o 
   2  21   0        1.90       -4.50     10.41 o 
   3  21   0        0.31       -6.99      6.99 o 
   0  22   0      101.40      115.38     19.26 o 
   1  22   0        2.78       18.07      8.44 o 
   2  22   0        0.12       16.36      8.74 o 
   1  23   0       11.33       21.06     16.47 o 
  -9   1   1       28.13       28.35      5.55 o 
  -8   1   1        9.43        9.90      3.98 o 
  -7   1   1       70.18       66.75      5.48 o 
  -6   1   1      476.34      469.77      8.47 o 
  -5   1   1      172.37      161.58      4.36 o 
  -4   1   1      476.58      449.66      5.96 o 
  -3   1   1      579.20      534.95      4.99 o 
  -2   1   1     4017.04     4084.20     29.20 o 
  -1   1   1       57.30       45.60      1.56 o 
   0   1   1      433.01      399.47      5.98 o 
   1   1   1    17679.33    16555.98    105.98 o 
   2   1   1      107.04      134.20      1.81 o 
   3   1   1     3388.70     3479.31     22.98 o 
   4   1   1      126.14      127.01      3.33 o 
   5   1   1       83.02       87.79      4.87 o 
   6   1   1       24.91       23.43      4.63 o 
   7   1   1       27.87       19.35      4.73 o 
   8   1   1        2.95        2.37      5.59 o 
  -9   2   1       43.87       38.02      6.28 o 
  -8   2   1       10.52        8.95      3.88 o 
  -7   2   1       94.53       99.45      6.56 o 
  -6   2   1      167.60      159.12      6.46 o 
  -5   2   1      388.75      389.20      6.17 o 
  -4   2   1      339.74      332.47      4.70 o 
  -3   2   1      211.38      252.13      3.11 o 
  -2   2   1     3487.61     3319.92     27.14 o 
  -1   2   1     1115.20     1129.40     15.25 o 
   0   2   1     2757.77     2906.75     32.21 o 
   1   2   1      462.80      483.44      4.17 o 
   2   2   1     1431.11     1484.37     12.20 o 
   3   2   1      724.95      742.73     10.12 o 
   4   2   1      731.00      729.11      8.32 o 
   5   2   1     1197.45     1164.32     13.92 o 
   6   2   1       54.74       64.52      5.95 o 
   7   2   1        2.86        5.79      3.59 o 
   8   2   1       15.52       13.06      7.73 o 
  -9   3   1       24.31       27.71      5.37 o 
  -8   3   1       90.43       96.01      8.43 o 
  -7   3   1       31.20       27.51      4.66 o 
  -6   3   1       50.04       52.25      3.65 o 
  -5   3   1      186.62      189.24      4.10 o 
  -4   3   1       35.74       37.11      2.61 o 
  -3   3   1     2417.29     2455.98     17.94 o 
  -2   3   1     3411.98     3402.42     27.87 o 
  -1   3   1     7851.27     7836.80     75.28 o 
   0   3   1       26.67       21.65      0.94 o 
   1   3   1      283.61      247.67      3.34 o 
   2   3   1        0.21       -0.63      0.63 o 
   3   3   1      626.63      645.36      6.64 o 
   4   3   1       37.54       45.65      2.60 o 
   5   3   1     1406.93     1412.22     16.03 o 
   6   3   1       37.51       44.80      5.19 o 
   7   3   1       16.12       10.35      3.92 o 
   8   3   1        2.60        4.97      5.09 o 
  -9   4   1       41.97       35.84      6.08 o 
  -8   4   1        0.05       -2.28      2.75 o 
  -7   4   1      402.53      419.00     14.19 o 
  -6   4   1      472.03      478.83      8.69 o 
  -5   4   1      517.69      539.25      7.44 o 
  -4   4   1      849.26      900.60      9.08 o 
  -3   4   1      564.74      598.13      6.06 o 
  -2   4   1      665.73      647.88      6.29 o 
  -1   4   1     2840.81     2660.14     29.98 o 
   0   4   1       34.61       59.73      1.57 o 
   1   4   1       40.31       31.26      1.17 o 
   2   4   1      280.13      271.01      3.44 o 
   3   4   1        1.04        2.52      1.08 o 
   4   4   1      209.99      206.05      4.39 o 
   5   4   1      949.29      954.69     13.06 o 
   6   4   1        0.68        1.69      4.73 o 
   7   4   1      216.24      186.71      9.91 o 
   8   4   1       70.94       53.24      7.01 o 
  -9   5   1       44.67       51.71     10.79 o 
  -8   5   1        8.37       13.27      7.42 o 
  -7   5   1      256.05      265.51      8.28 o 
  -6   5   1       93.50       91.80      4.36 o 
  -5   5   1     1061.54     1108.19     11.97 o 
  -4   5   1      644.41      641.33      7.26 o 
  -3   5   1      958.80      964.52      8.71 o 
  -2   5   1     1965.47     2010.65     15.49 o 
  -1   5   1     1140.81     1215.24     11.12 o 
   0   5   1      185.65      197.91      2.30 o 
   1   5   1      186.17      164.86      2.45 o 
   2   5   1      160.73      161.56      2.73 o 
   3   5   1      120.60      127.84      2.88 o 
   4   5   1        0.99        1.65      1.89 o 
   5   5   1        0.60        2.83      1.65 o 
   6   5   1      161.55      156.47      6.52 o 
   7   5   1      387.58      399.20     16.13 o 
   8   5   1       61.46       58.25     10.88 o 
  -9   6   1       15.81       18.86      7.36 o 
  -8   6   1       99.64       77.96     11.90 o 
  -7   6   1       18.68       20.06      2.89 o 
  -6   6   1        5.83        6.41      1.90 o 
  -5   6   1       44.82       42.02      2.66 o 
  -4   6   1     1245.77     1290.29     12.67 o 
  -3   6   1      896.19      957.08      8.29 o 
  -2   6   1       75.97       92.08      2.52 o 
  -1   6   1       72.45       61.78      1.76 o 
   0   6   1      301.77      330.89      3.71 o 
   1   6   1       44.83       45.93      1.56 o 
   2   6   1      530.83      523.17      5.16 o 
   3   6   1     1167.89     1199.49     11.06 o 
   4   6   1        2.54        0.46      1.49 o 
   5   6   1        1.53        4.65      1.76 o 
   6   6   1       67.91       58.43      4.79 o 
   7   6   1      179.88      190.72     15.45 o 
   8   6   1       26.04       26.80      8.29 o 
  -9   7   1        4.49        4.02      5.60 o 
  -8   7   1       54.44       45.38      9.35 o 
  -7   7   1      113.39       89.74      7.21 o 
  -6   7   1        0.52       -0.46      1.43 o 
  -5   7   1        4.93        4.88      1.77 o 
  -4   7   1       67.35       78.49      2.56 o 
  -3   7   1      747.80      753.65      7.58 o 
  -2   7   1     2280.85     2389.74     21.44 o 
  -1   7   1        3.03        4.47      1.01 o 
   0   7   1      265.00      272.35      4.78 o 
   1   7   1      204.36      205.62      3.23 o 
   2   7   1       21.09       25.33      1.68 o 
   3   7   1       61.46       67.66      2.01 o 
   4   7   1        9.96       15.30      2.06 o 
   5   7   1       51.46       60.07      4.33 o 
   6   7   1      115.89      131.75      8.06 o 
   7   7   1       10.21        6.83      5.83 o 
   8   7   1      167.31      156.27     17.24 o 
  -9   8   1       55.24       47.67     10.77 o 
  -8   8   1        1.80        3.39      4.75 o 
  -7   8   1        1.94        1.74      3.02 o 
  -6   8   1        8.04        8.66      2.44 o 
  -5   8   1       61.90       60.16      3.43 o 
  -4   8   1      199.67      193.74      3.95 o 
  -3   8   1      131.91      146.91      3.99 o 
  -2   8   1      837.17      935.40     10.65 o 
  -1   8   1       10.36       11.31      1.17 o 
   0   8   1     1951.77     2062.07     18.62 o 
   1   8   1      605.61      610.00      6.96 o 
   2   8   1        5.28        7.90      1.27 o 
   3   8   1       68.94       69.64      2.36 o 
   4   8   1        3.98        4.92      2.07 o 
   5   8   1       39.55       46.41      4.06 o 
   6   8   1       27.84       29.12      4.88 o 
   7   8   1      106.43      119.47     14.94 o 
   8   8   1       20.46       10.87      6.76 o 
  -8   9   1        6.78        0.97      3.61 o 
  -7   9   1       23.29       21.88      5.92 o 
  -6   9   1       16.50       18.92      3.06 o 
  -5   9   1       12.43       15.11      2.64 o 
  -4   9   1        3.02        2.14      1.88 o 
  -3   9   1        7.25       10.19      1.14 o 
  -2   9   1        2.24        4.36      0.89 o 
  -1   9   1      829.06      898.77      9.01 o 
   0   9   1     1003.71     1001.43     11.45 o 
   1   9   1        9.18        8.36      1.30 o 
   2   9   1       29.30       29.49      1.99 o 
   3   9   1        0.11        0.69      1.21 o 
   4   9   1      305.89      333.81      8.16 o 
   5   9   1       26.57       26.61      3.96 o 
   6   9   1       15.65       16.87      3.99 o 
   7   9   1        3.12        1.16      5.39 o 
   8   9   1        0.03        2.68      5.64 o 
  -8  10   1        8.69        6.56      4.15 o 
  -7  10   1        0.03        0.42      3.08 o 
  -6  10   1        3.19       10.66      4.19 o 
  -5  10   1        9.31       10.05      2.39 o 
  -4  10   1       27.96       21.96      2.51 o 
  -3  10   1       92.15       90.67      3.17 o 
  -2  10   1       96.70       93.88      2.74 o 
  -1  10   1      119.45      132.36      2.62 o 
   0  10   1     1074.62     1094.30     12.57 o 
   1  10   1      331.22      339.43      5.71 o 
   2  10   1        4.52        2.12      1.31 o 
   3  10   1        1.90        4.13      1.80 o 
   4  10   1        6.28        8.21      2.43 o 
   5  10   1        7.83        6.29      2.55 o 
   6  10   1       79.50       71.71      7.11 o 
   7  10   1       43.70       41.02     10.06 o 
  -8  11   1       18.65       14.01      6.38 o 
  -7  11   1       16.20       16.28      5.37 o 
  -6  11   1       37.31       29.89      5.21 o 
  -5  11   1        0.01       -1.29      1.82 o 
  -4  11   1       12.66        8.10      1.98 o 
  -3  11   1        0.19       -1.08      1.37 o 
  -2  11   1       37.78       37.58      2.64 o 
  -1  11   1        9.82       12.50      1.25 o 
   0  11   1        4.69        3.07      0.96 o 
   1  11   1      386.40      420.76      7.16 o 
   2  11   1     1067.15     1062.72     13.42 o 
   3  11   1       11.24       15.32      2.84 o 
   4  11   1        0.07        0.68      2.24 o 
   5  11   1        2.32       -2.04      2.04 o 
   6  11   1        0.99       -1.96      5.61 o 
   7  11   1       76.66       46.10     10.43 o 
  -8  12   1       29.26       16.67      7.00 o 
  -7  12   1        4.67        3.80      6.75 o 
  -6  12   1        0.18        3.84      2.65 o 
  -5  12   1        2.08        2.27      2.41 o 
  -4  12   1        7.98        7.83      1.99 o 
  -3  12   1        3.15        3.47      1.83 o 
  -2  12   1       28.04       25.19      2.31 o 
  -1  12   1      310.05      329.61      5.94 o 
   0  12   1      589.81      570.93      8.50 o 
   1  12   1       28.64       24.12      3.22 o 
   2  12   1      209.94      205.72      5.40 o 
   3  12   1      308.95      314.70      7.95 o 
   4  12   1      115.40      127.23      5.94 o 
   5  12   1        0.45        1.61      2.67 o 
   6  12   1        5.72        6.22      3.59 o 
   7  12   1       18.65       12.43      7.20 o 
  -8  13   1       60.91       49.32     10.32 o 
  -7  13   1       47.44       50.48     10.67 o 
  -6  13   1        0.00        0.91      2.54 o 
  -5  13   1       50.05       50.53      5.00 o 
  -4  13   1       60.82       63.08      4.57 o 
  -3  13   1      148.20      139.44      4.65 o 
  -2  13   1        0.63        2.42      1.33 o 
  -1  13   1      186.99      168.51      6.18 o 
   0  13   1      190.43      201.68      7.10 o 
   1  13   1      109.79      109.36      4.11 o 
   2  13   1      125.83      122.41      4.45 o 
   3  13   1       78.95       76.80      4.76 o 
   4  13   1       76.60       78.00      5.21 o 
   5  13   1        1.01        0.16      4.37 o 
   6  13   1       42.66       39.30      6.14 o 
   7  13   1        0.22        0.63      5.55 o 
  -7  14   1       10.62       30.76      7.36 o 
  -6  14   1       67.49       67.79      6.91 o 
  -5  14   1       30.44       39.82      4.77 o 
  -4  14   1      102.57      102.95      5.97 o 
  -3  14   1       87.56      110.03      8.82 o 
  -2  14   1       20.20       30.87      3.16 o 
  -1  14   1       72.90       78.59      4.25 o 
   0  14   1       23.07       27.05      3.68 o 
   1  14   1      119.74      117.77      5.20 o 
   2  14   1       19.86       20.45      2.84 o 
   3  14   1       34.62       31.32      3.51 o 
   4  14   1        9.72        4.31      2.75 o 
   5  14   1       40.59       42.79      7.23 o 
   6  14   1       33.02       34.47      7.57 o 
  -7  15   1       12.38        8.59      6.12 o 
  -6  15   1        0.82       -1.69      4.97 o 
  -5  15   1       15.31       16.57      5.26 o 
  -4  15   1       26.56       42.54      6.51 o 
  -3  15   1        1.31        0.11      3.65 o 
  -2  15   1       14.58       21.95      2.97 o 
  -1  15   1       73.73       72.06      4.54 o 
   0  15   1        3.25        1.61      2.41 o 
   1  15   1        1.58       -1.99      1.99 o 
   2  15   1       12.86       16.09      3.08 o 
   3  15   1        1.23        3.15      5.99 o 
   4  15   1       91.50      108.35      8.31 o 
   5  15   1        0.42        0.99      4.88 o 
   6  15   1        4.40        4.34      8.16 o 
  -7  16   1       45.32       37.98      9.12 o 
  -6  16   1       64.79       62.65      8.47 o 
  -5  16   1        9.26        4.06      3.23 o 
  -4  16   1      232.44      217.62     10.66 o 
  -3  16   1        1.05        8.11      3.92 o 
  -2  16   1        0.65       -2.60      2.64 o 
  -1  16   1        1.73        2.03      2.55 o 
   0  16   1       16.69       16.00      3.44 o 
   1  16   1      132.09      143.85      7.84 o 
   2  16   1        0.06        1.37      3.53 o 
   3  16   1      132.38      138.22      7.25 o 
   4  16   1       50.18       55.78      5.69 o 
   5  16   1        0.45       -2.40      4.22 o 
   6  16   1       35.68       50.00     10.48 o 
  -6  17   1       16.91        3.18      5.47 o 
  -5  17   1       19.84        5.65      7.51 o 
  -4  17   1        0.01       -0.96      3.73 o 
  -3  17   1       69.74       67.87      7.23 o 
  -2  17   1       38.35       50.21      5.20 o 
  -1  17   1      167.99      167.98      9.51 o 
   0  17   1       36.86       34.82      4.49 o 
   1  17   1       11.99       16.40      3.47 o 
   2  17   1        8.19        4.42      4.52 o 
   3  17   1        1.34       -2.75      3.66 o 
   4  17   1        3.03        6.58      4.18 o 
   5  17   1       12.48       14.30      6.04 o 
  -6  18   1       91.43      129.23     20.62 o 
  -5  18   1        5.92       -4.25     10.23 o 
  -4  18   1        0.86        0.23      7.65 o 
  -3  18   1        0.12        3.15      3.89 o 
  -2  18   1       92.93       96.54      9.42 o 
  -1  18   1      108.33      131.30     14.16 o 
   0  18   1        4.60        4.36      2.94 o 
   1  18   1       20.12       34.77      5.91 o 
   2  18   1       69.10       66.63      7.40 o 
   3  18   1       41.43       40.51      6.78 o 
   4  18   1        6.20       22.99     12.66 o 
   5  18   1       98.84       92.54     18.13 o 
  -5  19   1        3.16      -10.12     10.12 o 
  -4  19   1        9.79        8.66      8.24 o 
  -3  19   1        0.20       -6.07      6.79 o 
  -2  19   1       20.89       19.98      4.01 o 
  -1  19   1       43.25       47.17      5.21 o 
   0  19   1       47.58       46.38      5.25 o 
   1  19   1        2.16       -0.38      4.36 o 
   2  19   1        8.10       -0.07      7.95 o 
   3  19   1       23.71        5.37      9.51 o 
   4  19   1       75.45      105.49     17.38 o 
  -5  20   1       46.67       57.85     16.42 o 
  -4  20   1        5.70        3.72     11.67 o 
  -3  20   1       12.38       14.16      8.32 o 
  -2  20   1        3.35       -2.44      4.12 o 
  -1  20   1       32.01       40.11      5.38 o 
   0  20   1       30.15       26.59      4.60 o 
   1  20   1       55.86       74.72      8.19 o 
   2  20   1       19.74       25.53      9.19 o 
   3  20   1        5.56        9.90      8.27 o 
   4  20   1       21.99        5.13     11.53 o 
  -4  21   1       10.11       26.25     12.53 o 
  -3  21   1        4.01       -2.85      8.75 o 
  -2  21   1       28.61       20.68      8.76 o 
  -1  21   1        3.39        1.81      5.97 o 
   0  21   1       35.01       53.72     17.90 o 
   1  21   1      186.19      199.19     17.51 o 
   2  21   1        0.61       -8.89      8.89 o 
   3  21   1        3.82       11.19     12.77 o 
  -3  22   1       35.63       62.77     15.38 o 
  -2  22   1        0.69       -7.59      8.03 o 
  -1  22   1      128.49      133.09     14.14 o 
   0  22   1        2.67        8.07      8.56 o 
   1  22   1        0.36       -7.62      8.31 o 
   2  22   1        5.50      -11.55     11.55 o 
  -1  23   1        9.75       24.26     10.34 o 
   0  23   1       14.21        8.32     16.95 o 
 -10   0   2        0.18       -1.57      5.09 o 
  -9   0   2       29.67       25.87      7.65 o 
  -8   0   2       11.69        6.35      4.38 o 
  -7   0   2       65.24       61.26      5.53 o 
  -6   0   2      272.99      255.01      8.40 o 
  -5   0   2        7.80        7.28      2.02 o 
  -4   0   2        0.31        0.23      1.12 o 
  -3   0   2      548.11      546.34      9.29 o 
  -2   0   2        8.72       28.11      2.90 o 
  -1   0   2      910.82      815.52     13.18 o 
   0   0   2     6539.90     6176.39     89.44 o 
   1   0   2       96.78      121.45      2.44 o 
   2   0   2      540.01      541.63      6.44 o 
   3   0   2      407.11      426.40      6.59 o 
   4   0   2      468.48      493.39      9.44 o 
   5   0   2        9.96       14.74      4.76 o 
   6   0   2        1.25        1.86      4.27 o 
   7   0   2        6.44        6.43      5.58 o 
   8   0   2        0.01        6.42      6.39 o 
 -10   1   2       13.35       22.60      5.56 o 
  -9   1   2        3.17        3.33      3.37 o 
  -8   1   2       19.78       14.38      3.93 o 
  -7   1   2       87.01       86.29      4.48 o 
  -6   1   2      157.21      150.74      4.67 o 
  -5   1   2      496.96      484.86      6.71 o 
  -4   1   2        7.96        4.72      1.08 o 
  -3   1   2      823.09      801.77     11.05 o 
  -2   1   2     2351.10     2309.42     24.88 o 
  -1   1   2     1516.86     1634.10     32.43 o 
   0   1   2     2197.45     2145.09     21.06 o 
   1   1   2      396.91      412.32      4.05 o 
   2   1   2     1134.11     1119.65     10.81 o 
   3   1   2       89.77       86.65      2.37 o 
   4   1   2       29.56       27.70      2.52 o 
   5   1   2      181.75      192.15      9.97 o 
   6   1   2        1.75        3.16      3.27 o 
   7   1   2        1.91        4.24      3.80 o 
   8   1   2        9.06       13.83      5.04 o 
 -10   2   2        9.14       12.13      4.46 o 
  -9   2   2       18.42       17.93      4.43 o 
  -8   2   2       36.16       32.43      5.21 o 
  -7   2   2        5.59        3.16      1.77 o 
  -6   2   2        2.14        3.53      1.80 o 
  -5   2   2       45.46       38.44      2.31 o 
  -4   2   2     1467.62     1464.25     14.22 o 
  -3   2   2      435.04      409.84      5.07 o 
  -2   2   2       42.28       55.81      2.13 o 
  -1   2   2      161.52      170.73      5.29 o 
   0   2   2      635.94      674.33      6.60 o 
   1   2   2       28.54       22.84      1.23 o 
   2   2   2     1883.32     1889.56     15.11 o 
   3   2   2      384.10      356.44      4.77 o 
   4   2   2       26.73       29.15      2.63 o 
   5   2   2      107.31      119.70      7.02 o 
   6   2   2        2.10        4.79      3.65 o 
   7   2   2        2.49        8.99      4.21 o 
   8   2   2        4.50       12.18      5.10 o 
 -10   3   2        2.51        6.61      3.79 o 
  -9   3   2        6.88        2.35      3.45 o 
  -8   3   2        8.16        6.16      3.23 o 
  -7   3   2      166.26      154.95      5.53 o 
  -6   3   2       27.17       27.76      2.58 o 
  -5   3   2        4.25        2.34      1.33 o 
  -4   3   2      695.30      753.44      8.14 o 
  -3   3   2      203.58      189.32      3.05 o 
  -2   3   2     6668.74     6799.22     54.03 o 
  -1   3   2     1914.34     1818.97     16.75 o 
   0   3   2     7134.28     6921.28     52.04 o 
   1   3   2      705.59      763.46      7.46 o 
   2   3   2       95.00      118.84      2.32 o 
   3   3   2      329.28      346.70      4.93 o 
   4   3   2      126.31      123.55      4.19 o 
   5   3   2       63.90       74.51      4.93 o 
   6   3   2      147.56      149.34      8.08 o 
   7   3   2        1.10       -2.11      3.15 o 
   8   3   2        0.29        8.11      4.01 o 
  -9   4   2      109.40      110.21      9.55 o 
  -8   4   2       58.04       76.10      7.43 o 
  -7   4   2       67.57       59.60      4.70 o 
  -6   4   2        3.70        1.71      1.49 o 
  -5   4   2      169.91      163.81      4.51 o 
  -4   4   2      126.96      139.51      3.10 o 
  -3   4   2      271.12      249.31      3.82 o 
  -2   4   2     3090.35     3074.61     25.46 o 
  -1   4   2     1972.76     1836.65     14.67 o 
   0   4   2      324.87      347.57      3.83 o 
   1   4   2      118.22      103.29      2.30 o 
   2   4   2      124.90      103.82      2.89 o 
   3   4   2      129.21      131.64      3.04 o 
   4   4   2       66.85       61.75      3.39 o 
   5   4   2       12.23       14.39      2.79 o 
   6   4   2       38.17       40.33      7.92 o 
   7   4   2        0.08        4.71      4.30 o 
   8   4   2       15.01        3.38      5.69 o 
  -9   5   2        0.74        3.19      4.61 o 
  -8   5   2        9.24        4.32      3.05 o 
  -7   5   2        0.65       -0.38      1.83 o 
  -6   5   2      213.96      217.10      8.24 o 
  -5   5   2        0.41        1.48      1.06 o 
  -4   5   2       95.43       95.28      3.10 o 
  -3   5   2       26.96       52.24      5.36 o 
  -2   5   2      552.78      519.96      5.62 o 
  -1   5   2     1543.57     1624.35     15.38 o 
   0   5   2       25.61       29.59      1.54 o 
   1   5   2        8.36        2.56      0.67 o 
   2   5   2        5.51        3.32      1.08 o 
   3   5   2      146.26      158.68      3.81 o 
   4   5   2       39.13       35.20      3.18 o 
   5   5   2       17.52       21.04      3.12 o 
   6   5   2       14.29       21.37      6.35 o 
   7   5   2        2.91        2.04      6.04 o 
   8   5   2       12.33       10.50      6.24 o 
  -9   6   2        0.07       -4.28      4.28 o 
  -8   6   2       67.41       67.77      6.32 o 
  -7   6   2        1.84        0.77      2.03 o 
  -6   6   2        0.01        0.44      1.30 o 
  -5   6   2       31.83       27.46      2.08 o 
  -4   6   2        8.70        3.69      1.05 o 
  -3   6   2      314.74      297.42      4.54 o 
  -2   6   2       24.42       21.68      2.09 o 
  -1   6   2      296.80      254.55      3.86 o 
   0   6   2      506.12      518.91      5.85 o 
   1   6   2      931.01      931.05      7.90 o 
   2   6   2       15.90       18.77      1.55 o 
   3   6   2      296.35      261.06      4.89 o 
   4   6   2      473.79      448.51      7.71 o 
   5   6   2       54.83       48.13      4.37 o 
   6   6   2       10.64       14.58      5.89 o 
   7   6   2       63.00       77.60     12.48 o 
  -9   7   2        0.22        8.79      5.79 o 
  -8   7   2        0.15        0.02      4.50 o 
  -7   7   2        0.31        0.76      1.93 o 
  -6   7   2        2.09       -1.31      1.31 o 
  -5   7   2      116.54      113.84      4.08 o 
  -4   7   2      128.96      148.13      3.25 o 
  -3   7   2      755.21      737.89      7.81 o 
  -2   7   2      500.90      555.65      5.71 o 
  -1   7   2       61.14       69.35      2.90 o 
   0   7   2       13.87       11.67      1.28 o 
   1   7   2        6.74        0.59      0.80 o 
   2   7   2      178.61      179.40      3.89 o 
   3   7   2      108.25      101.89      3.31 o 
   4   7   2        1.13        1.54      1.69 o 
   5   7   2        0.17       -0.34      4.37 o 
   6   7   2        4.57        6.84      4.89 o 
   7   7   2      116.89      109.77     14.67 o 
  -9   8   2        2.42        0.17      4.79 o 
  -8   8   2        6.22       11.56      6.99 o 
  -7   8   2       26.49       18.88      5.43 o 
  -6   8   2      124.44      140.72      4.79 o 
  -5   8   2        1.42        2.54      1.46 o 
  -4   8   2       43.56       46.52      2.21 o 
  -3   8   2       51.93       50.33      2.19 o 
  -2   8   2      257.27      321.50      4.18 o 
  -1   8   2      552.76      565.53      5.68 o 
   0   8   2        0.00        4.04      2.64 o 
   1   8   2     1171.70     1140.39     11.98 o 
   2   8   2      286.29      278.92      4.07 o 
   3   8   2        0.04        0.21      1.96 o 
   4   8   2       55.13       56.92      4.27 o 
   5   8   2      227.25      241.92      9.99 o 
   6   8   2        9.01        9.17      6.01 o 
   7   8   2      225.00      230.81     18.02 o 
  -9   9   2        8.49       -1.94      5.29 o 
  -8   9   2      141.53      155.36     12.54 o 
  -7   9   2       51.86       45.87      5.64 o 
  -6   9   2        5.22        1.80      2.13 o 
  -5   9   2      145.99      148.97      5.00 o 
  -4   9   2        0.45        1.02      1.03 o 
  -3   9   2       24.58       24.16      1.82 o 
  -2   9   2      128.87      159.24      3.34 o 
  -1   9   2     1269.27     1245.55     11.34 o 
   0   9   2      272.98      225.47      3.81 o 
   1   9   2     1468.66     1455.21     14.81 o 
   2   9   2        8.29        7.31      1.34 o 
   3   9   2       51.07       43.63      3.70 o 
   4   9   2        3.07        3.05      2.15 o 
   5   9   2      368.43      388.31     12.55 o 
   6   9   2       12.05       23.22      6.56 o 
   7   9   2        7.32       16.92      7.80 o 
  -9  10   2        4.33        7.58      6.30 o 
  -8  10   2        0.01        0.29      3.40 o 
  -7  10   2        0.19        2.72      4.81 o 
  -6  10   2        1.60        3.46      2.78 o 
  -5  10   2       42.52       45.96      3.40 o 
  -4  10   2        7.14        8.30      1.58 o 
  -3  10   2      102.14       95.33      2.98 o 
  -2  10   2        0.88        1.74      0.91 o 
  -1  10   2       29.82       27.16      1.55 o 
   0  10   2      766.28      786.63      8.57 o 
   1  10   2       65.08       70.76      3.26 o 
   2  10   2      431.25      447.67      7.60 o 
   3  10   2     1666.36     1646.37     21.59 o 
   4  10   2       33.15       45.48      4.04 o 
   5  10   2      274.52      303.69     12.58 o 
   6  10   2        2.82        6.44      3.86 o 
   7  10   2       30.19       37.43     10.17 o 
  -8  11   2       14.37        9.60      5.47 o 
  -7  11   2       68.37       77.67      9.98 o 
  -6  11   2       57.31       47.75      5.68 o 
  -5  11   2       17.13       10.13      2.37 o 
  -4  11   2       80.30       78.15      3.82 o 
  -3  11   2        0.48        0.37      1.19 o 
  -2  11   2        0.23        1.57      1.35 o 
  -1  11   2       23.13       26.77      2.03 o 
   0  11   2      467.95      419.75      6.70 o 
   1  11   2     1567.75     1498.14     17.14 o 
   2  11   2        5.45        5.40      2.24 o 
   3  11   2        5.64       10.24      2.55 o 
   4  11   2      193.53      182.65      7.26 o 
   5  11   2       37.01       36.33      5.46 o 
   6  11   2        7.39       11.69      4.44 o 
   7  11   2        1.31        6.54      6.75 o 
  -8  12   2        0.03        5.16      5.05 o 
  -7  12   2       87.28       75.69      7.29 o 
  -6  12   2       22.63       19.34      4.07 o 
  -5  12   2        6.63        4.11      2.97 o 
  -4  12   2       83.98       88.40      4.01 o 
  -3  12   2       66.16       70.71      4.15 o 
  -2  12   2      132.62      134.76      4.29 o 
  -1  12   2      452.69      428.09      9.76 o 
   0  12   2      438.73      429.10     11.19 o 
   1  12   2      736.14      690.32     11.27 o 
   2  12   2        9.34        8.44      2.42 o 
   3  12   2        0.34        0.85      1.99 o 
   4  12   2        2.11        0.77      2.49 o 
   5  12   2      256.80      268.69     11.11 o 
   6  12   2       47.69       52.59      7.04 o 
  -8  13   2        1.02        6.43      5.20 o 
  -7  13   2       65.71       63.95      7.06 o 
  -6  13   2        9.13       14.16      3.97 o 
  -5  13   2      340.03      318.73      9.54 o 
  -4  13   2       22.35       12.88      2.06 o 
  -3  13   2       56.54       50.31      3.65 o 
  -2  13   2      615.76      606.36     11.10 o 
  -1  13   2      845.81      815.52     16.38 o 
   0  13   2       46.07       45.23      3.47 o 
   1  13   2      454.35      446.82      8.95 o 
   2  13   2        0.00        0.24      1.99 o 
   3  13   2       22.62       16.36      3.03 o 
   4  13   2       33.90       37.55      4.54 o 
   5  13   2        0.12        3.76      3.24 o 
   6  13   2        0.36        2.78      5.22 o 
  -8  14   2       38.58       57.99      9.25 o 
  -7  14   2        0.08       -1.49      3.55 o 
  -6  14   2        2.63        8.90      3.25 o 
  -5  14   2      148.76      141.45      6.98 o 
  -4  14   2       65.18       64.43      4.41 o 
  -3  14   2      438.09      435.96      9.46 o 
  -2  14   2      777.51      733.23     15.10 o 
  -1  14   2      738.80      724.44     14.27 o 
   0  14   2      110.33      108.19      5.87 o 
   1  14   2        0.41        2.92      2.00 o 
   2  14   2        3.74        5.28      2.37 o 
   3  14   2       37.43       46.48      4.88 o 
   4  14   2       28.49       30.80      5.24 o 
   5  14   2        7.25        8.70      5.51 o 
   6  14   2       42.20       27.14     10.36 o 
  -7  15   2        4.44       11.99      5.18 o 
  -6  15   2        5.24        5.80      3.53 o 
  -5  15   2      148.33      149.27      8.13 o 
  -4  15   2      155.42      154.70      7.40 o 
  -3  15   2     3204.83     3093.59     41.39 o 
  -2  15   2        0.00        2.25      2.57 o 
  -1  15   2        3.19        3.07      2.71 o 
   0  15   2       97.89       91.06      5.87 o 
   1  15   2       23.03       28.87      4.96 o 
   2  15   2       16.70       18.32      3.47 o 
   3  15   2      144.45      150.34      7.73 o 
   4  15   2      168.67      176.41      9.56 o 
   5  15   2        0.82       12.61      6.01 o 
   6  15   2        1.09        0.13     12.22 o 
  -7  16   2       18.89       26.65      6.36 o 
  -6  16   2      208.04      240.52     12.69 o 
  -5  16   2      316.84      342.96     11.72 o 
  -4  16   2       46.43       60.22      6.82 o 
  -3  16   2       29.10       36.33      4.45 o 
  -2  16   2      107.29      115.61      6.92 o 
  -1  16   2       68.60       55.35      5.32 o 
   0  16   2      114.37      119.33      6.88 o 
   1  16   2       56.29       61.40      6.78 o 
   2  16   2        3.30        2.88      3.87 o 
   3  16   2        6.62        8.80      3.52 o 
   4  16   2       68.99       74.68      9.20 o 
   5  16   2       11.05       25.25      8.18 o 
  -7  17   2      158.18      196.46     13.40 o 
  -6  17   2       83.34      118.89     18.67 o 
  -5  17   2      505.50      551.17     29.97 o 
  -4  17   2       70.04       62.55      7.91 o 
  -3  17   2       48.98       41.92      4.80 o 
  -2  17   2        8.61        3.86      2.80 o 
  -1  17   2      492.32      471.84     13.43 o 
   0  17   2        0.27        0.10      2.39 o 
   1  17   2       36.75       34.10      5.82 o 
   2  17   2        2.34        2.60      3.76 o 
   3  17   2        8.52        0.81      4.54 o 
   4  17   2       41.36       40.93     11.11 o 
   5  17   2        5.45        7.87      5.70 o 
  -6  18   2        6.98      -10.99     10.99 o 
  -5  18   2       16.03       13.17     12.06 o 
  -4  18   2        5.63        7.56      6.10 o 
  -3  18   2        5.88        8.39      3.58 o 
  -2  18   2        0.98       -0.63      3.43 o 
  -1  18   2       12.95       23.51      4.33 o 
   0  18   2       18.81       15.71      3.62 o 
   1  18   2      193.05      199.67     10.69 o 
   2  18   2       71.65      104.66     14.97 o 
   3  18   2        0.09        5.94     11.56 o 
   4  18   2       36.12       53.19     15.84 o 
  -6  19   2       77.67       73.49     18.10 o 
  -5  19   2      108.85      139.77     20.05 o 
  -4  19   2       35.45       39.68     12.70 o 
  -3  19   2       40.50       30.31      6.26 o 
  -2  19   2       13.14       13.89      3.55 o 
  -1  19   2       17.91       15.59      3.69 o 
   0  19   2       81.66       75.34      8.35 o 
   1  19   2       82.39       74.97      7.98 o 
   2  19   2       20.61       21.35     11.80 o 
   3  19   2        0.70       -7.16     11.43 o 
   4  19   2        2.80       -3.22     11.83 o 
  -5  20   2       19.18       33.14     13.99 o 
  -4  20   2       17.60       19.10     11.76 o 
  -3  20   2       16.96       39.79     12.62 o 
  -2  20   2       10.48       11.98      4.04 o 
  -1  20   2       72.53       76.54      7.04 o 
   0  20   2        0.58       -0.06      4.47 o 
   1  20   2        0.51       -1.79      9.88 o 
   2  20   2       53.56       53.02     14.10 o 
   3  20   2       67.98       49.24     15.60 o 
  -4  21   2        6.20       -2.12     11.04 o 
  -3  21   2        4.07       10.52     11.15 o 
  -2  21   2        0.16       10.41      5.07 o 
  -1  21   2       66.71       66.52     11.61 o 
   0  21   2       50.63       55.52     14.47 o 
   1  21   2        2.25        0.31     11.45 o 
   2  21   2       87.97      145.31     19.31 o 
  -3  22   2        0.15      -10.62     11.98 o 
  -2  22   2       17.59        1.42     10.74 o 
  -1  22   2       73.10       68.93     15.56 o 
   0  22   2       10.71       10.22     11.38 o 
   1  22   2        0.00        9.13     12.96 o 
 -10   1   3       47.83       41.34      9.11 o 
  -9   1   3        1.52        2.52      2.88 o 
  -8   1   3        0.46        0.17      2.07 o 
  -7   1   3       19.65       11.57      2.13 o 
  -6   1   3       16.35       12.18      1.97 o 
  -5   1   3        4.44        3.55      1.34 o 
  -4   1   3       92.59       77.60      4.40 o 
  -3   1   3       27.44       31.17      1.99 o 
  -2   1   3      600.72      645.40     11.80 o 
  -1   1   3        0.18        0.10      1.25 o 
   0   1   3       82.80       68.40      2.47 o 
   1   1   3       49.22       45.65      1.75 o 
   2   1   3      566.44      577.16      5.96 o 
   3   1   3       42.30       39.39      1.80 o 
   4   1   3        0.67        1.96      3.19 o 
   5   1   3      385.29      373.09     10.60 o 
   6   1   3        1.89        6.51      4.10 o 
   7   1   3       75.59       77.94      8.74 o 
 -10   2   3       16.75       13.23      4.56 o 
  -9   2   3        0.46       -2.05      2.68 o 
  -8   2   3       27.29       23.99      3.06 o 
  -7   2   3       46.23       44.28      3.31 o 
  -6   2   3      204.43      203.25      5.08 o 
  -5   2   3      689.60      698.46      8.68 o 
  -4   2   3      625.37      631.76      7.87 o 
  -3   2   3      734.15      704.24      8.75 o 
  -2   2   3      306.48      309.00      5.42 o 
  -1   2   3      924.35      908.89     13.14 o 
   0   2   3     1952.27     2051.20     17.84 o 
   1   2   3        1.00       -0.05      1.29 o 
   2   2   3       13.23       15.38      1.38 o 
   3   2   3      743.15      778.06      9.74 o 
   4   2   3        6.26        3.96      3.17 o 
   5   2   3        0.01        2.44      3.22 o 
   6   2   3       59.13       60.52      7.31 o 
   7   2   3       46.31       48.10      7.17 o 
 -10   3   3        7.11        5.31      6.37 o 
  -9   3   3        0.95        1.03      3.35 o 
  -8   3   3       14.95       17.04      3.84 o 
  -7   3   3        2.60        6.51      3.38 o 
  -6   3   3        0.54        0.20      1.37 o 
  -5   3   3        0.38       -0.21      1.38 o 
  -4   3   3      144.65      132.77      3.06 o 
  -3   3   3      144.34      166.42      3.59 o 
  -2   3   3      222.92      189.78      6.65 o 
  -1   3   3     2545.79     2570.17     26.89 o 
   0   3   3     2256.19     2189.88     17.71 o 
   1   3   3      696.79      665.30      7.72 o 
   2   3   3       17.68       18.37      1.54 o 
   3   3   3       43.41       44.36      2.69 o 
   4   3   3      122.65      124.36      8.33 o 
   5   3   3       38.05       34.29      5.02 o 
   6   3   3       28.77       33.02      5.39 o 
   7   3   3        4.46        6.71      4.20 o 
 -10   4   3       10.46        9.97      4.05 o 
  -9   4   3       22.51       27.80      5.25 o 
  -8   4   3       58.06       58.72      5.63 o 
  -7   4   3      264.25      262.15      6.47 o 
  -6   4   3        1.90        3.45      1.49 o 
  -5   4   3        0.49        2.20      1.43 o 
  -4   4   3       88.75       76.37      2.37 o 
  -3   4   3       15.58       15.51      1.37 o 
  -2   4   3     6533.26     6601.63     56.34 o 
  -1   4   3      127.25      169.79      4.14 o 
   0   4   3      201.26      186.44      2.87 o 
   1   4   3       14.06       10.11      1.88 o 
   2   4   3        1.13        2.03      1.26 o 
   3   4   3        9.84       15.48      2.00 o 
   4   4   3       16.16       16.78      3.08 o 
   5   4   3       10.02        9.99      3.53 o 
   6   4   3       73.18       82.93      7.41 o 
   7   4   3        0.80       -2.26      5.41 o 
 -10   5   3        5.42       15.00      6.80 o 
  -9   5   3       66.60       64.90      7.18 o 
  -8   5   3       32.76       38.47      4.90 o 
  -7   5   3       10.43        9.17      2.22 o 
  -6   5   3       49.51       48.25      3.11 o 
  -5   5   3       29.32       22.33      1.81 o 
  -4   5   3      547.06      556.68      8.67 o 
  -3   5   3      496.73      498.84      8.76 o 
  -2   5   3     1602.40     1655.96     18.64 o 
  -1   5   3      410.71      438.18      4.80 o 
   0   5   3      322.26      327.09      4.07 o 
   1   5   3      222.22      240.15      3.94 o 
   2   5   3      127.21      130.02      3.42 o 
   3   5   3      379.07      371.10      6.17 o 
   4   5   3      242.88      240.15      6.88 o 
   5   5   3       33.95       34.85      5.13 o 
   6   5   3        0.65        5.54      4.38 o 
   7   5   3       22.93       21.36      7.93 o 
 -10   6   3        0.15        3.94      5.31 o 
  -9   6   3        6.87       10.74      3.66 o 
  -8   6   3       58.20       53.20      6.11 o 
  -7   6   3        0.46        1.22      1.86 o 
  -6   6   3       23.68       24.82      2.24 o 
  -5   6   3       24.52       27.75      2.05 o 
  -4   6   3     2230.27     2251.19     21.00 o 
  -3   6   3      229.65      269.71      4.21 o 
  -2   6   3       46.83       44.48      2.88 o 
  -1   6   3       25.74       27.83      1.43 o 
   0   6   3       22.74       17.22      1.67 o 
   1   6   3      157.27      163.58      3.89 o 
   2   6   3      189.23      166.34      5.70 o 
   3   6   3      235.16      234.11      5.44 o 
   4   6   3       48.66       45.64      4.11 o 
   5   6   3        0.43        2.30      2.96 o 
   6   6   3        4.03       -1.36      5.31 o 
   7   6   3       72.21       69.74     12.41 o 
 -10   7   3        1.57       -1.58      4.95 o 
  -9   7   3       12.00       20.35      5.88 o 
  -8   7   3       17.94       16.16      3.78 o 
  -7   7   3       46.81       44.41      4.67 o 
  -6   7   3      103.64      105.43      3.81 o 
  -5   7   3       78.34       75.20      2.88 o 
  -4   7   3        7.44       11.59      1.32 o 
  -3   7   3     2175.84     2114.07     18.18 o 
  -2   7   3      762.21      764.90      8.33 o 
  -1   7   3      185.27      186.40      3.05 o 
   0   7   3       36.61       36.63      1.73 o 
   1   7   3      257.87      245.08      3.77 o 
   2   7   3       52.94       50.92      2.97 o 
   3   7   3      209.06      194.34      5.37 o 
   4   7   3      173.98      178.17      8.11 o 
   5   7   3      213.40      244.83     13.26 o 
   6   7   3        1.88       -1.18      4.68 o 
   7   7   3       12.27        7.84      6.36 o 
  -9   8   3        7.59       10.44      5.17 o 
  -8   8   3        1.65        2.59     17.24 o 
  -7   8   3        7.91        5.29      2.16 o 
  -6   8   3      625.49      590.57      9.31 o 
  -5   8   3      526.99      563.43      7.96 o 
  -4   8   3       73.52       73.05      2.43 o 
  -3   8   3      160.94      142.89      3.74 o 
  -2   8   3       33.07       40.33      2.06 o 
  -1   8   3      437.11      496.63     10.08 o 
   0   8   3      214.34      198.22      3.64 o 
   1   8   3      195.08      181.25      3.24 o 
   2   8   3       50.49       46.91      3.33 o 
   3   8   3        0.80        0.17      2.77 o 
   4   8   3        3.49        1.81      2.74 o 
   5   8   3      436.51      445.67     13.74 o 
   6   8   3      214.39      211.02     14.04 o 
   7   8   3        0.09        7.94      7.13 o 
  -9   9   3        0.99        1.32      4.56 o 
  -8   9   3       45.41       36.26      6.83 o 
  -7   9   3       61.73       56.32      5.89 o 
  -6   9   3       14.46        9.15      2.31 o 
  -5   9   3      219.28      225.50      4.50 o 
  -4   9   3       16.35       16.09      1.48 o 
  -3   9   3        2.45        6.71      1.81 o 
  -2   9   3       78.42       72.43      3.14 o 
  -1   9   3      133.76      129.02      3.34 o 
   0   9   3      322.55      298.38      4.05 o 
   1   9   3        4.12        3.29      2.14 o 
   2   9   3       87.98       88.74      4.42 o 
   3   9   3      227.40      238.16      7.62 o 
   4   9   3      173.16      168.16      8.37 o 
   5   9   3       15.34       13.32      7.85 o 
   6   9   3      391.22      421.44     18.59 o 
  -9  10   3       35.79       27.81      7.14 o 
  -7  10   3      337.95      356.83     11.97 o 
  -6  10   3       28.70       30.86      4.21 o 
  -5  10   3        4.06        1.48      2.33 o 
  -4  10   3      450.01      424.66      6.17 o 
  -3  10   3        8.15        8.18      1.65 o 
  -2  10   3       36.53       29.71      1.97 o 
  -1  10   3        0.43       -0.78      1.31 o 
   0  10   3      230.22      227.31      3.97 o 
   1  10   3       54.67       61.96      3.23 o 
   2  10   3        0.00        2.19      2.25 o 
   3  10   3      342.26      351.21      9.38 o 
   4  10   3      509.70      539.76     14.89 o 
   5  10   3        2.54        7.81      3.81 o 
   6  10   3       30.70       26.35      7.85 o 
  -9  11   3       94.95      101.08     11.46 o 
  -8  11   3       15.82       13.43      4.60 o 
  -7  11   3       63.44       57.70      6.08 o 
  -6  11   3       35.12       32.62      4.45 o 
  -5  11   3       21.74       22.54      2.51 o 
  -4  11   3      308.67      284.85      6.02 o 
  -3  11   3       61.45       62.77      2.52 o 
  -2  11   3       54.78       57.06      3.01 o 
  -1  11   3       96.68       95.69      4.53 o 
   0  11   3       92.49       95.81      4.35 o 
   1  11   3      322.00      313.02      7.16 o 
   2  11   3      753.31      782.44     13.06 o 
   3  11   3      179.57      174.23      7.56 o 
   4  11   3      306.19      292.84     11.06 o 
   5  11   3      119.33      129.89     14.19 o 
   6  11   3      176.36      179.65     17.33 o 
  -9  12   3       43.75       40.68     12.11 o 
  -8  12   3       11.53       14.40      5.86 o 
  -7  12   3       26.23       25.97      4.62 o 
  -6  12   3      257.92      246.65      9.52 o 
  -5  12   3      191.66      181.39      5.55 o 
  -4  12   3      361.06      347.53     13.09 o 
  -3  12   3        4.22        7.35      1.61 o 
  -2  12   3       39.63       37.16      2.67 o 
  -1  12   3      130.49      126.40      4.06 o 
   0  12   3        7.38        6.31      1.82 o 
   1  12   3       22.88       18.80      3.26 o 
   2  12   3     1906.87     1879.57     30.09 o 
   3  12   3        2.71        7.31      3.26 o 
   4  12   3       18.45       16.51      4.21 o 
   5  12   3        6.67       -0.06      3.88 o 
   6  12   3        2.05        6.47      6.25 o 
  -8  13   3       33.43       31.65      7.41 o 
  -7  13   3       36.96       38.52      5.63 o 
  -6  13   3       10.27       18.21      6.93 o 
  -5  13   3        1.62        1.62      2.17 o 
  -4  13   3      182.19      161.13      5.94 o 
  -3  13   3      102.04       99.59      3.95 o 
  -2  13   3        7.90        9.14      3.12 o 
  -1  13   3      215.31      210.54      5.34 o 
   0  13   3     1021.05     1014.49     14.91 o 
   1  13   3       29.53       27.94      4.35 o 
   2  13   3      658.71      662.90     18.27 o 
   3  13   3        5.49        2.15      3.94 o 
   4  13   3        3.11        2.63      3.21 o 
   5  13   3        1.41        5.09      4.00 o 
   6  13   3       17.72       15.93      7.55 o 
  -8  14   3       70.04       83.25     10.46 o 
  -7  14   3        0.24        0.40      4.43 o 
  -6  14   3        3.00        5.96      2.99 o 
  -5  14   3       90.99       86.70      6.59 o 
  -4  14   3        9.97        2.76      2.41 o 
  -3  14   3       14.47        8.14      2.33 o 
  -2  14   3     1336.87     1267.29     17.80 o 
  -1  14   3      132.47      119.60      8.12 o 
   0  14   3      900.20      879.68     13.83 o 
   1  14   3       39.77       35.91      4.88 o 
   2  14   3        3.84        4.86      5.07 o 
   3  14   3       32.42       32.58      5.05 o 
   4  14   3        6.98        1.36      5.36 o 
   5  14   3       11.37       10.82      6.13 o 
  -8  15   3        0.05        1.91      5.42 o 
  -7  15   3        0.18       -1.46      6.83 o 
  -6  15   3        0.36       -0.92      2.69 o 
  -5  15   3       40.42       42.08      4.92 o 
  -4  15   3        3.00        5.70      2.91 o 
  -3  15   3       27.03       31.60      5.67 o 
  -2  15   3      249.58      278.59      7.43 o 
  -1  15   3      107.38      101.79      4.87 o 
   0  15   3       22.77       23.54      3.46 o 
   1  15   3        1.31        1.92      2.74 o 
   2  15   3        0.14        1.40      4.25 o 
   3  15   3        0.63        4.26      3.33 o 
   4  15   3       65.78       83.03      9.48 o 
   5  15   3       35.44       37.46      8.37 o 
  -7  16   3        4.10        5.97      4.76 o 
  -6  16   3       16.36       14.85      4.96 o 
  -5  16   3      127.10      146.34     21.72 o 
  -4  16   3       80.59       85.38      7.27 o 
  -3  16   3        6.50        1.59      2.61 o 
  -2  16   3      896.60      792.30     31.32 o 
  -1  16   3       61.20       65.75      5.39 o 
   0  16   3      329.83      323.06     21.01 o 
   1  16   3        7.95        5.87      4.04 o 
   2  16   3        0.93        2.16      3.20 o 
   3  16   3       36.12       35.59      6.43 o 
   4  16   3       11.92        0.34      5.02 o 
   5  16   3        0.17        2.57      5.74 o 
  -7  17   3       31.28       26.97     13.76 o 
  -6  17   3       16.68       21.82     12.55 o 
  -5  17   3      147.10      168.81     21.55 o 
  -4  17   3      201.22      208.19      9.80 o 
  -3  17   3        0.29       -0.99      5.36 o 
  -2  17   3        8.30        8.74      3.61 o 
  -1  17   3       45.03       35.28      5.15 o 
   0  17   3       62.08       63.96     13.23 o 
   1  17   3       90.26      111.98     14.06 o 
   2  17   3       72.84       70.98      9.02 o 
   3  17   3        2.39        8.86      4.99 o 
   4  17   3        0.22        5.38      5.38 o 
  -6  18   3       92.82      109.28     18.32 o 
  -5  18   3       16.52       29.86     12.01 o 
  -4  18   3      179.82      164.66     16.83 o 
  -3  18   3       23.06       25.45      4.62 o 
  -2  18   3        0.18        0.19      4.55 o 
  -1  18   3        7.79        6.60      3.25 o 
   0  18   3       87.57       78.42      9.29 o 
   1  18   3        6.17       11.18      4.98 o 
   2  18   3       76.65       71.08     13.79 o 
   3  18   3       31.26       29.56     13.32 o 
   4  18   3        0.06        0.12     11.68 o 
  -6  19   3       82.23      126.01     20.05 o 
  -5  19   3        0.02        1.92     10.14 o 
  -4  19   3        2.41        2.99      8.63 o 
  -3  19   3        3.74       26.00      9.08 o 
  -2  19   3        1.21        4.39      3.03 o 
  -1  19   3       47.42       62.93      8.92 o 
   0  19   3       12.51       -2.18     20.13 o 
   1  19   3        2.44       10.32     10.00 o 
   2  19   3      137.64      117.93     16.53 o 
   3  19   3       14.99      -10.30     10.30 o 
  -5  20   3      107.79      140.76     19.40 o 
  -4  20   3       14.36       -1.22      9.03 o 
  -3  20   3        0.26        1.11     15.88 o 
  -2  20   3        0.02        5.59      3.85 o 
  -1  20   3       16.25       13.45      8.23 o 
   0  20   3        1.67       -8.92      8.92 o 
   1  20   3        3.94       10.49     10.15 o 
   2  20   3        0.82        0.91     10.80 o 
  -4  21   3       24.69       38.88     13.54 o 
  -3  21   3       21.93       37.26     12.36 o 
  -2  21   3        0.89        0.86      5.00 o 
  -1  21   3       45.40       52.24     13.88 o 
   0  21   3      132.57      130.11     17.06 o 
   1  21   3       10.13        9.62     11.13 o 
   2  21   3        4.15      -10.05     10.61 o 
  -3  22   3       10.78       11.70     10.62 o 
  -2  22   3       33.59       35.08     12.35 o 
  -1  22   3        9.20       13.53     10.74 o 
   0  22   3        2.26       14.98     11.05 o 
 -10   0   4       11.37        3.34      5.11 o 
  -9   0   4       11.05        7.95     12.67 o 
  -8   0   4      166.38      162.13     10.80 o 
  -7   0   4      277.53      264.77      8.83 o 
  -6   0   4     1616.54     1665.91     25.91 o 
  -5   0   4      219.87      245.87      6.80 o 
  -4   0   4       23.87       20.25      2.70 o 
  -3   0   4      969.02     1014.85     14.90 o 
  -2   0   4      144.12      133.70      4.71 o 
  -1   0   4       86.02       95.79      3.74 o 
   0   0   4        3.64        8.33      2.38 o 
   1   0   4      818.63      861.06     12.58 o 
   2   0   4       14.70       12.70      2.40 o 
   3   0   4      259.48      249.53     13.34 o 
   4   0   4        0.59       -1.71      5.07 o 
   5   0   4      330.63      319.92     14.72 o 
   6   0   4      166.26      178.91     17.68 o 
   7   0   4        0.09        0.84      6.09 o 
 -10   1   4       30.49       31.47      5.65 o 
  -9   1   4       48.48       42.49      8.64 o 
  -8   1   4       94.09       99.36      6.28 o 
  -7   1   4       41.61       41.74      3.12 o 
  -6   1   4      191.68      197.10      4.91 o 
  -5   1   4     1691.10     1589.03     17.34 o 
  -4   1   4      230.25      245.25      5.46 o 
  -3   1   4      963.34      936.05     10.74 o 
  -2   1   4       65.64       64.44      1.88 o 
  -1   1   4       32.73       50.64      2.32 o 
   0   1   4      249.83      258.48      4.74 o 
   1   1   4       30.21       31.80      1.76 o 
   2   1   4      306.46      314.32      4.93 o 
   3   1   4      307.59      315.06      7.35 o 
   4   1   4      351.33      376.16     10.68 o 
   5   1   4        5.93        7.33      7.47 o 
   6   1   4        0.21        0.62      4.00 o 
   7   1   4        7.67       14.33      5.38 o 
 -10   2   4       54.37       41.95      6.50 o 
  -9   2   4        9.78        5.82      3.18 o 
  -8   2   4      138.48      122.71      5.59 o 
  -7   2   4      211.03      201.04      5.41 o 
  -6   2   4       12.57       10.45      1.69 o 
  -5   2   4      207.13      185.01      4.15 o 
  -4   2   4      292.46      333.07      5.86 o 
  -3   2   4      506.80      542.63      7.13 o 
  -2   2   4      334.63      367.42     12.10 o 
  -1   2   4       15.62       11.95      1.80 o 
   0   2   4      234.85      215.91      3.92 o 
   1   2   4       68.13       92.86      5.29 o 
   2   2   4      446.63      425.48      6.77 o 
   3   2   4      230.51      227.10      7.71 o 
   4   2   4       19.79       16.31      4.97 o 
   5   2   4        0.23       -2.18      4.79 o 
   6   2   4        1.33        4.96      4.24 o 
   7   2   4        9.02       21.54      8.88 o 
 -10   3   4       30.49       25.36      5.13 o 
  -9   3   4        2.67        1.47      2.75 o 
  -8   3   4        0.83       -1.07      2.89 o 
  -7   3   4       30.54       29.50      2.76 o 
  -6   3   4      183.53      172.62      7.29 o 
  -5   3   4      123.29      144.74      3.57 o 
  -4   3   4        6.18        6.97      1.32 o 
  -3   3   4      203.34      212.73      4.05 o 
  -2   3   4      548.94      592.23     12.31 o 
  -1   3   4      444.92      457.75      5.78 o 
   0   3   4       23.99       32.87      1.95 o 
   1   3   4     1055.06     1042.96     11.20 o 
   2   3   4      565.67      525.20      8.75 o 
   3   3   4      120.93      116.04      5.09 o 
   4   3   4       24.09       20.46      3.98 o 
   5   3   4        1.54        4.65      3.93 o 
   6   3   4       40.88       45.84      6.96 o 
   7   3   4        1.48       16.35      5.21 o 
 -10   4   4        2.80        5.97      4.39 o 
  -9   4   4       98.17       89.84      7.19 o 
  -8   4   4       61.25       70.78      4.87 o 
  -7   4   4       33.51       28.64      2.75 o 
  -6   4   4        2.98        1.10      1.40 o 
  -5   4   4       26.32       22.18      1.97 o 
  -4   4   4       23.88       25.78      1.97 o 
  -3   4   4      234.86      249.55      4.35 o 
  -2   4   4     1735.60     1749.95     23.66 o 
  -1   4   4       47.84       85.95      2.81 o 
   0   4   4      798.50      801.47      8.90 o 
   1   4   4      966.56     1007.88     13.38 o 
   2   4   4      117.40      118.57      4.24 o 
   3   4   4        4.51        5.07      2.23 o 
   4   4   4        2.13        7.48      3.28 o 
   5   4   4       11.52       14.67      4.79 o 
   6   4   4       25.49       34.46      5.77 o 
 -10   5   4       36.64       28.57      6.67 o 
  -9   5   4        2.75        2.99      2.96 o 
  -8   5   4      115.90      126.74      9.65 o 
  -7   5   4       56.42       49.54      3.76 o 
  -6   5   4       37.28       38.05      2.70 o 
  -5   5   4        0.27       -0.78      0.87 o 
  -4   5   4        0.93        0.89      1.13 o 
  -3   5   4       70.50      108.86      3.42 o 
  -2   5   4      221.35      263.35      5.85 o 
  -1   5   4     2884.82     3180.57     27.01 o 
   0   5   4     2233.50     2383.49     18.89 o 
   1   5   4       28.71       29.91      1.94 o 
   2   5   4      144.31      161.26      9.59 o 
   3   5   4      120.40      119.31      5.37 o 
   4   5   4       22.30       27.61      4.13 o 
   5   5   4        6.14       18.08      4.34 o 
   6   5   4        3.89       12.29      6.30 o 
 -10   6   4        1.77       11.18      6.43 o 
  -9   6   4        0.52        2.20      3.92 o 
  -8   6   4       76.93       85.30      8.73 o 
  -7   6   4        1.95        1.21      1.66 o 
  -6   6   4       29.30       29.78      2.57 o 
  -5   6   4       16.61       18.81      1.81 o 
  -4   6   4      954.04      964.80     10.71 o 
  -3   6   4       29.91       28.13      1.66 o 
  -2   6   4     4793.38     4932.28     53.21 o 
  -1   6   4      965.34      967.01      9.99 o 
   0   6   4        0.67        1.07      0.93 o 
   1   6   4        0.06        0.82      1.36 o 
   2   6   4      275.14      261.41      6.92 o 
   3   6   4       17.75       20.58      2.96 o 
   4   6   4      290.37      284.16      8.60 o 
   5   6   4      100.57      106.52     11.18 o 
   6   6   4        0.57        1.21      5.64 o 
 -10   7   4       50.03       49.18     10.62 o 
  -9   7   4        0.02        0.96      3.84 o 
  -8   7   4       23.71       42.13     19.80 o 
  -7   7   4        2.83        0.68      3.39 o 
  -6   7   4       13.12       11.69      3.11 o 
  -5   7   4      155.71      161.21      3.78 o 
  -4   7   4     1021.24     1048.46     10.96 o 
  -3   7   4     1476.69     1536.84     15.17 o 
  -2   7   4      408.43      490.74      6.89 o 
  -1   7   4        0.96        3.57      1.04 o 
   0   7   4        4.71       -0.38      1.46 o 
   1   7   4      113.45      126.92      3.61 o 
   2   7   4      224.88      228.28      6.43 o 
   3   7   4       44.55       43.47      4.63 o 
   4   7   4       66.74       63.48      6.12 o 
   5   7   4       14.68       14.73      5.84 o 
   6   7   4       60.80       65.41     16.53 o 
 -10   8   4        9.48        7.28      5.93 o 
  -9   8   4       21.53       16.32      6.25 o 
  -8   8   4        0.17       -3.21      3.21 o 
  -7   8   4       30.37       31.95      4.12 o 
  -6   8   4      157.07      138.77      4.62 o 
  -5   8   4      361.57      373.11      5.63 o 
  -4   8   4        1.62        3.55      1.27 o 
  -3   8   4      303.81      306.59      4.88 o 
  -2   8   4      159.41      180.67      4.07 o 
  -1   8   4       16.24       14.62      1.55 o 
   0   8   4      252.26      267.48      5.02 o 
   1   8   4      167.76      162.32      4.96 o 
   2   8   4       21.48       16.81      3.76 o 
   3   8   4        0.82       -0.29      2.78 o 
   4   8   4       11.43        9.69      3.53 o 
   5   8   4        5.40       -3.78      6.34 o 
   6   8   4       23.56       20.81      7.38 o 
  -9   9   4       50.74       50.15     21.41 o 
  -8   9   4        1.11        0.69      3.87 o 
  -7   9   4       28.24       27.56      5.47 o 
  -6   9   4       92.94       90.37      4.21 o 
  -5   9   4      118.25      135.66      4.01 o 
  -4   9   4        9.06        5.24      1.33 o 
  -3   9   4        4.03        5.73      1.50 o 
  -2   9   4      443.66      447.99      6.27 o 
  -1   9   4      177.78      184.48      3.82 o 
   0   9   4      357.14      335.32      6.46 o 
   1   9   4      718.41      656.04     11.54 o 
   2   9   4      184.01      154.91     13.75 o 
   3   9   4      170.39      165.46      8.22 o 
   4   9   4       24.15       31.79      5.23 o 
   5   9   4       62.81       87.17     10.65 o 
   6   9   4        4.51        2.76      7.26 o 
  -9  10   4       14.44       11.23     10.27 o 
  -8  10   4        5.08       10.16      4.83 o 
  -7  10   4       15.91       14.47      4.19 o 
  -6  10   4        8.22        6.40      2.07 o 
  -5  10   4      108.33      107.38      4.08 o 
  -4  10   4      967.74      937.27     10.36 o 
  -3  10   4       67.76       72.03      3.11 o 
  -2  10   4        5.69        6.11      1.36 o 
  -1  10   4        0.18        2.49      3.60 o 
   0  10   4       29.46       31.06      1.76 o 
   1  10   4       74.23       67.05      4.63 o 
   2  10   4       21.58       17.95      4.76 o 
   3  10   4        4.77        2.43      4.90 o 
   4  10   4       60.72       51.00      5.98 o 
   5  10   4       31.11       41.71      8.45 o 
   6  10   4        1.51       10.82      7.14 o 
  -9  11   4       37.23       52.71      8.81 o 
  -8  11   4        1.33        0.50      4.11 o 
  -7  11   4       69.22       69.67      6.62 o 
  -6  11   4        8.28        8.34      2.70 o 
  -5  11   4       24.61       26.38      2.95 o 
  -4  11   4      356.50      341.16      5.42 o 
  -3  11   4      139.19      135.06      4.13 o 
  -2  11   4        0.48       -0.90      1.48 o 
  -1  11   4      407.08      378.12      7.25 o 
   0  11   4        1.36        4.21      1.41 o 
   1  11   4      178.91      177.93     10.60 o 
   2  11   4        0.05        0.26      2.68 o 
   3  11   4      185.39      184.65      8.94 o 
   4  11   4        8.14        6.28      4.77 o 
   5  11   4       76.72       80.38     10.55 o 
  -9  12   4       13.72       11.03      6.24 o 
  -8  12   4        5.89       -1.77     12.00 o 
  -7  12   4       11.61       13.09      3.80 o 
  -6  12   4       99.02       97.59      6.60 o 
  -5  12   4      158.11      169.59      6.37 o 
  -4  12   4       79.58       79.30      4.33 o 
  -3  12   4      506.62      497.81      7.89 o 
  -2  12   4        0.14       -0.19      1.85 o 
  -1  12   4      449.03      422.71      7.15 o 
   0  12   4        2.53        2.72      2.09 o 
   1  12   4       35.92       36.34      6.58 o 
   2  12   4        0.01        1.52      2.90 o 
   3  12   4      280.70      272.98     10.78 o 
   4  12   4       12.78       14.00      4.28 o 
   5  12   4        1.58        2.78      5.85 o 
  -9  13   4        6.83       15.27      6.23 o 
  -8  13   4       54.41       62.10      9.06 o 
  -7  13   4        7.62        4.96      5.43 o 
  -6  13   4        2.18        0.51      2.34 o 
  -5  13   4       83.60       80.98      5.46 o 
  -4  13   4        0.48        0.97      1.41 o 
  -3  13   4       11.58       11.07      2.35 o 
  -2  13   4      188.11      197.10      5.08 o 
  -1  13   4       29.41       29.84      2.62 o 
   0  13   4      455.57      448.41     10.74 o 
   1  13   4      148.44      141.85      8.05 o 
   2  13   4       59.13       65.64      7.53 o 
   3  13   4       65.60       61.88      6.65 o 
   4  13   4        3.55       -2.24      4.56 o 
   5  13   4        0.73        4.53      7.87 o 
  -8  14   4       15.15       20.78      9.93 o 
  -7  14   4        0.01       -1.42      3.66 o 
  -6  14   4        2.26        1.33      4.34 o 
  -5  14   4       36.47       34.62      3.78 o 
  -4  14   4      103.12       99.92      8.61 o 
  -3  14   4      552.40      501.18     13.31 o 
  -2  14   4       29.95       34.85      6.84 o 
  -1  14   4       71.44       67.88      3.63 o 
   0  14   4       42.54       35.80      4.72 o 
   1  14   4        0.14       -1.62      2.86 o 
   2  14   4       74.42       74.81      6.73 o 
   3  14   4        8.91        5.89     12.36 o 
   4  14   4        0.31       -2.46     10.63 o 
   5  14   4       20.55       30.05      8.25 o 
  -8  15   4        2.13        3.17      5.92 o 
  -7  15   4        7.91        4.33      5.91 o 
  -6  15   4       39.05       39.47      5.27 o 
  -5  15   4        0.00        2.19      4.29 o 
  -4  15   4       27.92       32.94      9.31 o 
  -3  15   4       44.84       60.79      4.48 o 
  -2  15   4      178.13      175.01      6.28 o 
  -1  15   4      236.88      219.24      6.91 o 
   0  15   4      190.65      200.88      9.47 o 
   1  15   4        0.01       -2.83      2.83 o 
   2  15   4       25.75       23.69      4.95 o 
   3  15   4       31.78       49.33      6.62 o 
   4  15   4       10.28       13.83      6.23 o 
  -8  16   4       18.39       26.74     11.49 o 
  -7  16   4       15.20       11.95      5.61 o 
  -6  16   4       34.47       32.33     11.23 o 
  -5  16   4       56.60       57.22      7.94 o 
  -4  16   4      148.02      143.78      9.06 o 
  -3  16   4       23.26       24.99      4.33 o 
  -2  16   4       72.72       79.08      6.48 o 
  -1  16   4       18.34       17.55      3.88 o 
   0  16   4        0.82        0.80      4.12 o 
   1  16   4        5.48        3.88      3.42 o 
   2  16   4       47.76       54.15      6.21 o 
   3  16   4       20.51       27.52      6.85 o 
   4  16   4       18.49       29.55      7.55 o 
  -7  17   4       77.71      116.54     18.71 o 
  -6  17   4       23.31       29.62     11.77 o 
  -5  17   4        9.94       15.64      5.49 o 
  -4  17   4       20.39       15.86      5.47 o 
  -3  17   4       59.10       45.79      6.44 o 
  -2  17   4        3.09        6.84      3.71 o 
  -1  17   4      109.60      128.26     35.34 o 
   0  17   4        8.94       17.15      5.67 o 
   1  17   4       99.68       77.30     12.85 o 
   2  17   4        6.96        6.25      4.89 o 
   3  17   4       13.39       13.02      6.35 o 
  -7  18   4        0.21        2.77     11.57 o 
  -6  18   4       73.14      115.24     17.06 o 
  -5  18   4       58.52       68.47     14.03 o 
  -4  18   4       12.47       16.73      8.05 o 
  -3  18   4       77.54       79.14      7.19 o 
  -2  18   4        9.37       12.61      3.93 o 
  -1  18   4        2.42        7.65      5.10 o 
   0  18   4       14.45       12.71      5.75 o 
   1  18   4        1.33        2.12      4.59 o 
   2  18   4        4.99       -2.58      9.92 o 
   3  18   4       40.12       25.93     13.85 o 
  -6  19   4        0.31        0.38      9.52 o 
  -5  19   4       34.42       51.58     13.17 o 
  -4  19   4      101.78      159.88     18.69 o 
  -3  19   4        7.55       13.92      4.54 o 
  -2  19   4        0.63        1.34      3.14 o 
  -1  19   4        4.52        5.28      5.60 o 
   0  19   4       17.57        8.32      8.94 o 
   1  19   4       10.97       18.14     10.55 o 
   2  19   4        8.51       26.41     11.53 o 
  -5  20   4        1.14       -9.28      9.28 o 
  -4  20   4       57.81       13.44      7.65 o 
  -3  20   4        0.31        4.87      3.89 o 
  -2  20   4        3.54       10.65      9.01 o 
  -1  20   4        1.88       -2.32      8.92 o 
   0  20   4       19.44        5.47      4.40 o 
   1  20   4        0.14       35.81     12.35 o 
   2  20   4        3.48       22.30     11.16 o 
  -4  21   4       51.18       68.60     14.32 o 
  -3  21   4       13.44       -1.74      3.18 o 
  -2  21   4       49.72       62.81     11.99 o 
  -1  21   4        3.00        0.39      5.59 o 
   0  21   4        5.97       -5.73      5.73 o 
   1  21   4        6.53        4.15      9.85 o 
  -3  22   4        7.95       22.70      9.32 o 
  -2  22   4       47.96        0.12      3.95 o 
  -1  22   4       16.93       -0.52      4.84 o 
 -10   1   5        0.06        6.45      3.46 o 
  -9   1   5        0.02       -0.10      2.68 o 
  -8   1   5       36.28       35.83      3.51 o 
  -7   1   5      129.50      132.92      5.02 o 
  -6   1   5        0.72        0.07      1.04 o 
  -5   1   5     2460.72     2568.50     34.89 o 
  -4   1   5       63.51       57.46      2.60 o 
  -3   1   5     1376.18     1505.39     18.16 o 
  -2   1   5      230.28      255.06      6.18 o 
  -1   1   5      320.39      313.30      5.18 o 
   0   1   5      318.16      314.41      4.82 o 
   1   1   5       10.45       15.48      1.62 o 
   2   1   5        0.00        0.77      1.70 o 
   3   1   5       18.63       25.96      5.20 o 
   4   1   5        0.75       -0.43      3.51 o 
   5   1   5       21.76       24.78      4.88 o 
   6   1   5       76.19       70.34      8.47 o 
 -10   2   5       21.56       11.80      8.18 o 
  -9   2   5        0.07       -0.57      2.32 o 
  -8   2   5        8.46       10.26      2.42 o 
  -7   2   5      526.33      533.92     10.14 o 
  -6   2   5       25.05       21.88      2.33 o 
  -5   2   5       40.84       49.51      3.41 o 
  -4   2   5      206.93      248.10     14.19 o 
  -3   2   5     3527.56     3691.34     45.46 o 
  -2   2   5      249.97      222.44      4.23 o 
  -1   2   5      560.38      570.91      8.19 o 
   0   2   5      605.13      594.69      7.65 o 
   1   2   5       37.68       43.17      3.15 o 
   2   2   5       28.75       33.50      3.96 o 
   3   2   5       40.35       39.39      5.48 o 
   4   2   5       37.78       35.82      5.12 o 
   5   2   5       32.57       54.44      7.84 o 
   6   2   5        5.66        6.28      6.93 o 
 -10   3   5       10.19        6.53      3.42 o 
  -9   3   5      117.18      121.58      7.34 o 
  -8   3   5       28.29       32.10      3.45 o 
  -7   3   5      150.06      152.09      4.68 o 
  -6   3   5       54.06       57.79      3.14 o 
  -5   3   5       81.20       83.10      3.52 o 
  -4   3   5       76.93       86.96      3.08 o 
  -3   3   5       72.47       59.49      2.99 o 
  -2   3   5       44.34       62.57      4.05 o 
  -1   3   5     3391.39     3450.09     31.71 o 
   0   3   5       13.42       11.61      1.76 o 
   1   3   5       51.11       48.79      2.75 o 
   2   3   5       41.65       55.67      4.15 o 
   3   3   5      144.45      140.10      8.83 o 
   4   3   5      144.79      156.51      8.13 o 
   5   3   5        2.79       -0.53      4.12 o 
   6   3   5        1.76        2.76      4.54 o 
 -10   4   5      129.19      125.61     11.59 o 
  -9   4   5      135.78      115.41      8.09 o 
  -8   4   5       15.26       10.35      2.61 o 
  -7   4   5       80.80       80.65      3.83 o 
  -6   4   5        0.49        0.59      1.31 o 
  -5   4   5       48.36       55.00      3.23 o 
  -4   4   5      211.33      223.89      4.72 o 
  -3   4   5      445.26      489.06     11.41 o 
  -2   4   5        0.44        4.36      1.68 o 
  -1   4   5      643.34      678.28      8.48 o 
   0   4   5      167.94      186.90      3.68 o 
   1   4   5      505.32      479.57     10.63 o 
   2   4   5      386.96      352.76      8.30 o 
   3   4   5      352.54      350.49     10.12 o 
   4   4   5       32.06       27.62      4.78 o 
   5   4   5        0.79        8.50      4.27 o 
   6   4   5        2.09       15.57      7.92 o 
 -10   5   5      238.94      243.12     20.55 o 
  -9   5   5        4.62        4.27      3.07 o 
  -8   5   5       79.05       80.50      5.74 o 
  -7   5   5       25.40       29.31      3.05 o 
  -6   5   5        1.49       -0.08      1.15 o 
  -5   5   5       97.32       97.73      6.18 o 
  -4   5   5        0.24        1.16      1.10 o 
  -3   5   5      736.49      762.18     21.67 o 
  -2   5   5       34.02       40.01      3.01 o 
  -1   5   5        1.54        0.31      1.40 o 
   0   5   5      214.82      194.39      3.83 o 
   1   5   5      167.14      147.91      5.43 o 
   2   5   5      157.80      156.31      6.08 o 
   3   5   5       31.89       32.53      3.64 o 
   4   5   5       13.94        7.61      4.79 o 
   5   5   5        2.69       -2.33      5.06 o 
   6   5   5        7.18        4.58      5.88 o 
 -10   6   5       58.97       58.90      9.30 o 
  -9   6   5        6.63        7.16      3.14 o 
  -8   6   5      284.42      280.37      7.88 o 
  -7   6   5        0.12        0.94      1.55 o 
  -6   6   5       44.16       42.88      2.82 o 
  -5   6   5       16.26       15.88      4.63 o 
  -4   6   5      399.32      410.06      6.96 o 
  -3   6   5      263.83      266.90      5.59 o 
  -2   6   5        6.02        8.63      1.81 o 
  -1   6   5      657.17      720.96     19.17 o 
   0   6   5      128.53      147.59      4.04 o 
   1   6   5       61.78       73.38      4.45 o 
   2   6   5        4.61        7.71      2.61 o 
   3   6   5      466.49      452.59      9.89 o 
   4   6   5       44.90       30.96      7.17 o 
   5   6   5       39.98       39.36      7.99 o 
   6   6   5        4.48        4.92      9.48 o 
 -10   7   5       64.55       62.76     14.86 o 
  -9   7   5      296.43      307.91     11.20 o 
  -8   7   5      196.76      188.28      7.08 o 
  -7   7   5       23.20       31.76      2.79 o 
  -6   7   5      109.10      109.82      3.91 o 
  -5   7   5      195.22      200.72      5.96 o 
  -4   7   5      706.21      699.48      8.71 o 
  -3   7   5      277.58      320.89      5.25 o 
  -2   7   5      263.09      269.97      6.06 o 
  -1   7   5       72.60       60.39      2.56 o 
   0   7   5        9.60        5.63      2.17 o 
   1   7   5       43.73       48.62      3.92 o 
   2   7   5       60.49       63.24      4.99 o 
   3   7   5      177.29      166.45      7.83 o 
   4   7   5       14.91       13.20      8.60 o 
   5   7   5        0.91       -2.41      7.29 o 
   6   7   5       22.19       12.59      7.50 o 
 -10   8   5       15.23       28.63     12.14 o 
  -9   8   5      211.17      229.92     25.31 o 
  -8   8   5      109.60      118.79      7.72 o 
  -7   8   5       32.78       30.23      3.19 o 
  -6   8   5      991.02     1016.23     12.97 o 
  -5   8   5        0.51        0.26      1.63 o 
  -4   8   5       44.69       52.19      3.37 o 
  -3   8   5       10.38       10.17      1.68 o 
  -2   8   5       83.00       78.68      2.72 o 
  -1   8   5       33.43       45.18      2.56 o 
   0   8   5      183.18      180.48      5.61 o 
   1   8   5      724.47      681.14     11.43 o 
   2   8   5      284.63      293.97     16.79 o 
   3   8   5        8.23        7.78      3.44 o 
   4   8   5        0.53       -1.39      4.69 o 
   5   8   5      160.69      154.13     13.78 o 
 -10   9   5        0.16        2.49      4.99 o 
  -9   9   5        0.79       37.81     13.02 o 
  -8   9   5       31.18       37.85      6.71 o 
  -7   9   5      386.92      391.38     10.73 o 
  -6   9   5      426.59      437.03      7.31 o 
  -5   9   5       15.35       17.46      1.87 o 
  -4   9   5       29.81       30.55      3.05 o 
  -3   9   5       28.96       29.18      2.17 o 
  -2   9   5       11.02        9.78      1.83 o 
  -1   9   5       25.14       30.56      2.57 o 
   0   9   5      136.76      140.42      6.24 o 
   1   9   5       30.33       23.60      3.86 o 
   2   9   5        8.00        4.87      2.22 o 
   3   9   5       19.06       17.66      4.23 o 
   4   9   5       41.63       33.34      7.52 o 
   5   9   5       72.38       58.38     21.47 o 
 -10  10   5       36.52       38.80      7.97 o 
  -9  10   5        0.10        1.11      4.05 o 
  -8  10   5        7.27        6.40      5.95 o 
  -7  10   5       83.76      103.84      7.82 o 
  -6  10   5       28.89       25.00      2.25 o 
  -5  10   5      398.24      387.19      7.20 o 
  -4  10   5      414.66      388.91      7.32 o 
  -3  10   5      302.90      308.77      5.86 o 
  -2  10   5      177.76      163.33      5.12 o 
  -1  10   5        8.63        4.87      2.89 o 
   0  10   5       30.44       30.28      3.99 o 
   1  10   5      359.40      353.40      9.71 o 
   2  10   5      110.46      124.13      9.92 o 
   3  10   5        1.18       -0.64      3.18 o 
   4  10   5       27.46       23.98     11.74 o 
   5  10   5        1.50       -2.07      8.92 o 
  -9  11   5        0.26       10.65      5.18 o 
  -8  11   5       27.36       39.97     10.79 o 
  -7  11   5       17.07       17.64      5.40 o 
  -6  11   5       20.59       20.32      3.46 o 
  -5  11   5     1334.14     1313.80     14.99 o 
  -4  11   5       41.60       43.76      3.27 o 
  -3  11   5      172.31      157.31      5.06 o 
  -2  11   5      297.45      280.20      7.64 o 
  -1  11   5       49.43       50.79      3.77 o 
   0  11   5        9.77        6.41      3.16 o 
   1  11   5        1.65        1.04      2.93 o 
   2  11   5      120.91      117.08      7.36 o 
   3  11   5       19.72       22.05      4.53 o 
   4  11   5        0.68       -0.80      5.25 o 
   5  11   5        0.08        4.04      5.56 o 
  -9  12   5        9.48        3.98      4.91 o 
  -8  12   5        6.98        9.01     10.03 o 
  -7  12   5        4.35        6.51      3.23 o 
  -6  12   5        1.33       -1.00      1.84 o 
  -5  12   5        2.35        2.54      2.14 o 
  -4  12   5       45.53       50.92      3.11 o 
  -3  12   5      444.58      423.71      8.96 o 
  -2  12   5      330.83      311.83      8.42 o 
  -1  12   5       17.31       23.47      4.69 o 
   0  12   5        1.59        2.56      3.37 o 
   1  12   5      181.18      184.24     12.32 o 
   2  12   5       82.45       72.86      9.78 o 
   3  12   5       49.97       54.30     11.38 o 
   4  12   5        3.40        2.53      4.12 o 
   5  12   5       22.50       24.21     14.78 o 
  -9  13   5        0.84        1.89      4.87 o 
  -8  13   5       17.52       17.52      5.77 o 
  -7  13   5        6.86        3.86      3.08 o 
  -6  13   5        2.60        2.04      2.23 o 
  -5  13   5        7.32        9.67      2.16 o 
  -4  13   5       25.17       21.03      2.65 o 
  -3  13   5      112.38      105.80      6.51 o 
  -2  13   5       14.38       14.62      4.81 o 
  -1  13   5        0.37        1.53      1.59 o 
   0  13   5       60.66       72.57      6.19 o 
   1  13   5       15.91       14.01      4.08 o 
   2  13   5        7.08        4.95      2.99 o 
   3  13   5       51.62       49.39      6.70 o 
   4  13   5       80.86      101.23     11.51 o 
  -8  14   5        1.26       10.36      5.07 o 
  -7  14   5        6.54       10.95      3.91 o 
  -6  14   5       12.19       10.07      2.89 o 
  -5  14   5        0.09       -1.16      1.91 o 
  -4  14   5        0.05        2.66      2.04 o 
  -3  14   5        1.60        2.59      1.99 o 
  -2  14   5        1.65       -0.47      1.59 o 
  -1  14   5      188.99      161.05      5.68 o 
   0  14   5       68.63       76.19      6.37 o 
   1  14   5        2.72        6.43      3.57 o 
   2  14   5      153.80      163.13     11.31 o 
   3  14   5        1.89        5.37      5.44 o 
   4  14   5        0.43       -1.94      5.33 o 
  -8  15   5        0.46        2.50      4.43 o 
  -7  15   5        0.02       -1.56      3.76 o 
  -6  15   5        6.23        4.79      5.68 o 
  -5  15   5        0.54        0.90      4.40 o 
  -4  15   5        4.49        3.56      3.09 o 
  -3  15   5        0.45        3.73      2.12 o 
  -2  15   5      153.09      145.61      5.60 o 
  -1  15   5       23.15       19.22      3.51 o 
   0  15   5       11.85        8.65      3.69 o 
   1  15   5        4.69        9.27      3.96 o 
   2  15   5        0.40        5.49      2.76 o 
   3  15   5        1.29        3.41      8.10 o 
   4  15   5       32.12       31.00      8.20 o 
  -8  16   5       28.67       51.48     14.52 o 
  -7  16   5       38.65       45.48     12.35 o 
  -6  16   5        1.96        8.19      7.17 o 
  -5  16   5       10.50       17.21      7.57 o 
  -4  16   5        7.55        7.12      3.24 o 
  -3  16   5       59.24       61.75      6.21 o 
  -2  16   5       33.84       28.38      4.56 o 
  -1  16   5        3.64        2.68      4.57 o 
   0  16   5       23.72       17.58      5.18 o 
   1  16   5       49.04       49.87      6.17 o 
   2  16   5      133.39      141.64     15.65 o 
   3  16   5        0.20        2.64      9.19 o 
  -7  17   5        0.03       -4.37     10.15 o 
  -6  17   5       29.98       44.96     11.36 o 
  -5  17   5       49.08       46.28      9.13 o 
  -4  17   5        1.04        7.06      4.53 o 
  -3  17   5        5.08        7.40      3.74 o 
  -2  17   5        6.13       11.48      4.75 o 
  -1  17   5       12.23       22.02      5.93 o 
   0  17   5      156.16      168.91     26.76 o 
   1  17   5        2.70       22.49      9.96 o 
   2  17   5       12.15       10.56      6.25 o 
   3  17   5       16.75       21.28      9.93 o 
  -7  18   5        7.41       -8.61      8.61 o 
  -6  18   5        3.25       16.15      7.93 o 
  -5  18   5        0.61        5.69     18.01 o 
  -4  18   5        0.10        5.76      4.00 o 
  -3  18   5       57.11       73.97      7.01 o 
  -2  18   5       17.74       20.18      6.17 o 
  -1  18   5        2.16        6.08      5.09 o 
   0  18   5       24.85       30.47      9.40 o 
   1  18   5       12.70       17.19     10.44 o 
   2  18   5        5.85        9.06      9.65 o 
  -6  19   5        0.85       -3.17      3.17 o 
  -5  19   5       60.52       96.32     14.49 o 
  -4  19   5        3.36        6.96      4.82 o 
  -3  19   5       21.41       19.19      4.84 o 
  -2  19   5       27.14       37.66     10.05 o 
  -1  19   5       12.54       18.48      8.59 o 
   0  19   5       21.08       16.42      9.59 o 
   1  19   5        1.33        7.95     10.72 o 
   2  19   5        0.12       -9.14      9.14 o 
  -5  20   5       94.49      134.67     16.75 o 
  -4  20   5       35.03       31.81     11.38 o 
  -3  20   5        4.75        1.94      7.67 o 
  -2  20   5       18.93       19.67      8.79 o 
  -1  20   5        0.32       10.78      9.36 o 
   0  20   5        0.49       -5.93      8.86 o 
   1  20   5       36.31        1.20     10.96 o 
  -4  21   5        9.44       12.50     10.20 o 
  -3  21   5        2.82        5.81      9.12 o 
  -2  21   5        0.01       -4.91      8.53 o 
  -1  21   5        6.82       14.21      9.87 o 
   0  21   5        3.21        0.55      8.89 o 
 -11   0   6        0.08        6.67      5.26 o 
 -10   0   6        6.86        5.15      4.39 o 
  -9   0   6        0.91        3.17      3.40 o 
  -8   0   6       12.93        8.48      4.65 o 
  -7   0   6      145.78      148.96      6.39 o 
  -6   0   6       14.95       12.74      3.26 o 
  -5   0   6     1325.59     1306.20     25.16 o 
  -4   0   6     1417.85     1545.26     29.74 o 
  -3   0   6     1376.33     1354.13     28.23 o 
  -2   0   6      774.17      809.49     13.64 o 
  -1   0   6     1030.44      964.72     16.90 o 
   0   0   6      134.39      121.19      8.38 o 
   1   0   6       66.44       61.67      5.01 o 
   2   0   6      510.41      469.75     16.43 o 
   3   0   6      133.76      122.62     10.79 o 
   4   0   6       67.54       83.38     18.24 o 
   5   0   6       18.99       27.68      7.83 o 
 -11   1   6       12.10       19.85      7.86 o 
 -10   1   6        0.00       -1.56      3.53 o 
  -9   1   6        3.94        4.79      2.76 o 
  -8   1   6       60.40       58.71      7.11 o 
  -7   1   6      159.08      147.66      4.55 o 
  -6   1   6      279.66      305.07      8.68 o 
  -5   1   6      272.72      281.83      6.54 o 
  -4   1   6       28.79       30.78      1.97 o 
  -3   1   6       11.09        9.36      1.55 o 
  -2   1   6      345.75      350.59      6.51 o 
  -1   1   6      209.22      194.58      4.40 o 
   0   1   6       49.18       46.42      2.36 o 
   1   1   6       53.74       56.85      3.39 o 
   2   1   6        9.25        9.51      4.76 o 
   3   1   6       14.15       14.68      4.24 o 
   4   1   6       38.63       29.37      7.83 o 
   5   1   6        6.62        7.12      6.14 o 
 -11   2   6       63.12       52.08      7.26 o 
 -10   2   6        0.81       -2.67      4.48 o 
  -9   2   6       11.57        9.47      3.05 o 
  -8   2   6       47.95       47.99      6.01 o 
  -7   2   6      126.74      126.67      8.72 o 
  -6   2   6      170.06      162.80      5.94 o 
  -5   2   6      198.14      194.71      4.97 o 
  -4   2   6        2.87        6.61      1.45 o 
  -3   2   6     1652.68     1714.71     22.45 o 
  -2   2   6      807.86      856.74     13.00 o 
  -1   2   6       69.77       82.17      4.06 o 
   0   2   6        8.81        9.79      1.59 o 
   1   2   6       37.36       32.30      3.87 o 
   2   2   6       47.31       50.13      5.17 o 
   3   2   6        1.55        5.22      3.80 o 
   4   2   6       20.52       24.71      4.77 o 
   5   2   6        2.71        3.26      4.50 o 
 -11   3   6       84.65       94.65      9.70 o 
 -10   3   6       21.24       15.73      4.23 o 
  -9   3   6      301.67      305.34     14.52 o 
  -8   3   6       44.69       41.96      4.29 o 
  -7   3   6        4.02        2.89      1.93 o 
  -6   3   6       69.18       73.96      4.61 o 
  -5   3   6       10.24       12.74      2.17 o 
  -4   3   6      390.56      434.28      7.35 o 
  -3   3   6      188.22      190.14     11.35 o 
  -2   3   6      248.29      234.22      5.16 o 
  -1   3   6       39.65       34.00      2.61 o 
   0   3   6      521.99      534.12      7.73 o 
   1   3   6       19.76       19.90      3.15 o 
   2   3   6        2.36        1.42      3.49 o 
   3   3   6       30.28       41.73      5.10 o 
   4   3   6       37.75       46.26      5.80 o 
   5   3   6        1.08        3.21      4.42 o 
 -11   4   6       12.03        6.57      3.62 o 
 -10   4   6       22.33       11.55      8.41 o 
  -9   4   6       67.72       64.97      5.71 o 
  -8   4   6        2.87        0.60      2.18 o 
  -7   4   6      115.01      110.73      4.96 o 
  -6   4   6       12.92       12.87      2.48 o 
  -5   4   6       26.80       25.99      2.44 o 
  -4   4   6      310.33      324.93      6.14 o 
  -3   4   6       22.60       27.91      3.76 o 
  -2   4   6      197.47      183.56      6.01 o 
  -1   4   6      201.89      205.91      4.87 o 
   0   4   6      521.83      527.60      8.59 o 
   1   4   6        2.21       -0.39      3.06 o 
   2   4   6      119.34      108.92      5.45 o 
   3   4   6       13.86       14.35      4.09 o 
   4   4   6        0.38        7.55      3.85 o 
   5   4   6       21.05       33.72      8.21 o 
 -10   5   6       38.37       28.35      5.05 o 
  -9   5   6       97.28      105.83      6.98 o 
  -8   5   6      103.94      102.21      6.40 o 
  -7   5   6      863.01      892.22     13.30 o 
  -6   5   6       64.62       58.54      4.21 o 
  -5   5   6       15.60       16.49      2.19 o 
  -4   5   6        0.63        1.30      1.31 o 
  -3   5   6      147.11      159.26      5.97 o 
  -2   5   6      222.94      218.67      6.74 o 
  -1   5   6      613.93      584.11      7.75 o 
   0   5   6      354.16      336.11      6.95 o 
   1   5   6      253.93      223.36      6.76 o 
   2   5   6       19.82       30.54      3.53 o 
   3   5   6       65.94       61.42      5.82 o 
   4   5   6       27.38       29.46      5.45 o 
   5   5   6       24.92       36.97      8.45 o 
 -10   6   6      125.85      121.89      9.09 o 
  -9   6   6      127.87      130.74      9.02 o 
  -8   6   6       14.87       13.40      2.82 o 
  -7   6   6      481.70      498.28      8.59 o 
  -6   6   6       24.59       24.30      3.07 o 
  -5   6   6       81.82       79.77      4.14 o 
  -4   6   6        5.13        6.85      2.06 o 
  -3   6   6        1.18        0.59      1.65 o 
  -2   6   6      340.91      353.89      8.44 o 
  -1   6   6        0.08        4.01      2.10 o 
   0   6   6       51.87       51.98      4.01 o 
   1   6   6        0.36        4.36      2.64 o 
   2   6   6      250.51      258.19      7.92 o 
   3   6   6       12.56       21.70      5.47 o 
   4   6   6       38.59       46.70      8.55 o 
   5   6   6        0.98        5.74      8.06 o 
 -10   7   6       36.55       31.17      7.71 o 
  -9   7   6       84.72       93.53      7.40 o 
  -8   7   6      402.85      433.29      9.78 o 
  -7   7   6      194.80      209.74      5.52 o 
  -6   7   6      111.89      109.52      4.17 o 
  -5   7   6     1130.99     1154.08     16.71 o 
  -4   7   6       24.20       26.02      2.32 o 
  -3   7   6      362.54      339.50      9.27 o 
  -2   7   6      145.76      142.69      6.09 o 
  -1   7   6       32.91       40.72      2.90 o 
   0   7   6       31.68       34.35      3.62 o 
   1   7   6       76.11       78.56      4.87 o 
   2   7   6       22.93       25.84      5.12 o 
   3   7   6       10.64       12.63      7.14 o 
   4   7   6       56.84       67.97     14.91 o 
   5   7   6       18.08       27.28      8.14 o 
 -10   8   6       26.50       18.94      6.63 o 
  -9   8   6       15.38       11.65      6.02 o 
  -8   8   6      228.87      238.30     10.15 o 
  -7   8   6      403.14      406.99      7.98 o 
  -6   8   6      775.11      786.67     14.19 o 
  -5   8   6      175.29      194.15      5.85 o 
  -4   8   6      161.62      155.16      4.44 o 
  -3   8   6      336.58      353.94      9.57 o 
  -2   8   6       22.69       32.25      2.29 o 
  -1   8   6      155.82      133.35      4.97 o 
   0   8   6      244.70      252.75      6.98 o 
   1   8   6       14.35        9.29      3.24 o 
   2   8   6        2.72        0.38      2.39 o 
   3   8   6       16.61        4.27     12.67 o 
   4   8   6       18.82       16.55      6.89 o 
   5   8   6       14.01       14.09      8.24 o 
 -10   9   6        5.28       12.85      8.09 o 
  -9   9   6        0.85       -7.10      7.10 o 
  -8   9   6       15.12        8.15      3.21 o 
  -7   9   6        2.79        2.95      2.20 o 
  -6   9   6      136.39      131.23      4.31 o 
  -5   9   6     1981.77     1986.64     27.30 o 
  -4   9   6      349.45      374.87      6.82 o 
  -3   9   6      282.60      291.69      5.73 o 
  -2   9   6      182.36      190.08      4.73 o 
  -1   9   6        0.01        2.00      2.64 o 
   0   9   6      162.89      160.55      6.83 o 
   1   9   6      642.37      614.61     13.32 o 
   2   9   6      285.34      263.36     11.58 o 
   3   9   6        3.31       10.75      6.16 o 
   4   9   6        0.45        0.23      4.97 o 
 -10  10   6       27.16       56.38      9.35 o 
  -9  10   6        0.50        0.23      4.28 o 
  -8  10   6        2.06       -3.37      3.37 o 
  -7  10   6       22.41       19.53      3.09 o 
  -6  10   6       12.26       15.13      2.06 o 
  -5  10   6      645.96      642.91     11.10 o 
  -4  10   6     2061.71     2023.60     23.77 o 
  -3  10   6      678.59      637.90      9.58 o 
  -2  10   6       31.24       25.82      2.56 o 
  -1  10   6      291.54      289.20      8.22 o 
   0  10   6        0.73       -1.20      2.87 o 
   1  10   6       20.75       28.27      4.25 o 
   2  10   6        8.05        8.50      3.56 o 
   3  10   6        2.58        9.99      9.27 o 
   4  10   6        2.77        8.78      6.51 o 
  -9  11   6        9.88        9.89      7.22 o 
  -8  11   6        0.03       -0.03      3.56 o 
  -7  11   6        8.59        7.81      4.05 o 
  -6  11   6       40.65       37.82      3.30 o 
  -5  11   6        1.54        1.12      1.96 o 
  -4  11   6      276.26      286.96      7.04 o 
  -3  11   6      503.06      500.75     12.29 o 
  -2  11   6      253.20      239.27      7.45 o 
  -1  11   6      565.05      575.39     11.93 o 
   0  11   6       34.92       40.85      6.22 o 
   1  11   6       75.48       86.08      6.97 o 
   2  11   6        2.19        1.73      3.25 o 
   3  11   6       31.26       53.90      6.79 o 
   4  11   6       16.15       25.91      9.49 o 
  -9  12   6       12.83        9.43      5.82 o 
  -8  12   6       16.94       11.57      5.00 o 
  -7  12   6        9.30        7.47      3.97 o 
  -6  12   6        9.12        8.12      3.35 o 
  -5  12   6       91.78       84.47      5.42 o 
  -4  12   6       33.85       27.95      2.92 o 
  -3  12   6       29.93       23.21      5.87 o 
  -2  12   6      657.68      686.86     31.48 o 
  -1  12   6      745.59      720.20     13.98 o 
   0  12   6       13.56       13.95      4.01 o 
   1  12   6       38.21       43.74      5.78 o 
   2  12   6       37.72       37.48      6.27 o 
   3  12   6       81.82      102.14     10.66 o 
   4  12   6        2.93        0.82      5.82 o 
  -9  13   6       10.08       23.53      6.78 o 
  -8  13   6      137.15      170.42     11.35 o 
  -7  13   6       25.61       28.29      5.11 o 
  -6  13   6       67.60       68.06      5.46 o 
  -5  13   6       11.33       10.42      2.08 o 
  -4  13   6       12.77       20.98      4.99 o 
  -3  13   6        5.27        1.96      2.40 o 
  -2  13   6      121.15      120.06      8.31 o 
  -1  13   6      476.49      469.13     18.17 o 
   0  13   6      526.82      572.59     15.01 o 
   1  13   6       91.35       95.26      7.53 o 
   2  13   6       45.18       42.96      5.94 o 
   3  13   6       46.01       55.03      8.78 o 
   4  13   6       22.86       22.82      9.28 o 
  -9  14   6       33.80       33.28      7.82 o 
  -8  14   6        2.58        1.49      4.33 o 
  -7  14   6       34.62       32.02      8.47 o 
  -6  14   6       11.79        7.90      4.33 o 
  -5  14   6        0.66        4.03      2.28 o 
  -4  14   6        6.29        5.01      3.03 o 
  -3  14   6      128.43      117.84      7.03 o 
  -2  14   6       29.00       16.23      4.11 o 
  -1  14   6       52.47       51.88      3.80 o 
   0  14   6      224.33      229.68     12.46 o 
   1  14   6      452.68      461.63     14.05 o 
   2  14   6       21.70       30.90      5.49 o 
   3  14   6       67.26       67.53      9.76 o 
  -8  15   6        0.01       -2.32      3.83 o 
  -7  15   6        0.14       -3.34      3.34 o 
  -6  15   6        0.01       -3.98      3.98 o 
  -5  15   6       15.04        8.76      3.94 o 
  -4  15   6        0.30        2.26      2.20 o 
  -3  15   6       65.11       66.60      6.00 o 
  -2  15   6        1.95        1.18      4.26 o 
  -1  15   6       34.17       45.55      7.19 o 
   0  15   6      151.38      145.29     15.17 o 
   1  15   6        8.03       14.60      4.60 o 
   2  15   6      304.83      330.95     37.48 o 
   3  15   6      374.83      344.16     16.83 o 
  -8  16   6       52.94       36.79     12.27 o 
  -7  16   6       17.11        6.87      9.43 o 
  -6  16   6        0.96        4.35      3.93 o 
  -5  16   6        0.80        5.93      3.48 o 
  -4  16   6       47.71       45.42      5.75 o 
  -3  16   6        7.73        8.21      3.62 o 
  -2  16   6       13.55       13.85     17.18 o 
  -1  16   6       24.37       29.77     10.75 o 
   0  16   6      195.26      202.20      9.75 o 
   1  16   6       70.08       86.89     10.98 o 
   2  16   6       31.75       28.72      7.18 o 
  -7  17   6        0.27       -8.07      8.07 o 
  -6  17   6        4.44       19.91     13.92 o 
  -5  17   6        0.13        5.27      4.17 o 
  -4  17   6       27.90       34.88      8.19 o 
  -3  17   6        3.48        4.70      4.47 o 
  -2  17   6       95.81       95.87      9.36 o 
  -1  17   6       16.14       27.88     10.96 o 
   0  17   6      103.34       90.54     12.35 o 
   1  17   6       10.57        7.29      5.84 o 
   2  17   6        5.05        5.07     10.81 o 
  -7  18   6       18.49       38.36     12.11 o 
  -6  18   6       14.81        6.22      8.77 o 
  -5  18   6        3.46       10.87      9.36 o 
  -4  18   6       21.27       32.40      7.14 o 
  -3  18   6        1.06       16.92      6.81 o 
  -2  18   6      376.78      422.91     21.41 o 
  -1  18   6       32.77       39.44     10.12 o 
   0  18   6        2.15       -0.04      7.45 o 
   1  18   6        5.93        0.18      9.38 o 
  -6  19   6        2.57       -0.22      8.69 o 
  -5  19   6        2.13       11.28      8.06 o 
  -4  19   6       62.60       58.90     17.80 o 
  -3  19   6        3.51       11.84      8.80 o 
  -2  19   6        6.15        1.37      8.25 o 
  -1  19   6        9.64        1.35      7.84 o 
   0  19   6        2.84       -3.13      7.48 o 
   1  19   6        4.69       -7.83      8.92 o 
  -5  20   6        0.91        3.49      8.02 o 
  -4  20   6      120.68      181.24     15.29 o 
  -3  20   6       30.10       25.61      9.86 o 
  -2  20   6       29.37       48.81     11.10 o 
  -1  20   6        0.84       -3.99      7.11 o 
   0  20   6       29.29       19.06      9.46 o 
  -3  21   6        9.57       16.38      8.56 o 
  -2  21   6        1.98        7.25      8.54 o 
 -11   1   7        4.17       -0.92      3.92 o 
 -10   1   7        0.55        0.10      2.74 o 
  -9   1   7       13.73       10.25      3.80 o 
  -8   1   7        7.15        5.69      2.61 o 
  -7   1   7        2.12        0.75      2.49 o 
  -6   1   7       30.00       32.31      3.66 o 
  -5   1   7      240.60      247.87      6.35 o 
  -4   1   7       34.16       33.48      2.77 o 
  -3   1   7      104.81       82.59      3.45 o 
  -2   1   7       38.08       34.35      2.91 o 
  -1   1   7       92.56       84.89      4.62 o 
   0   1   7        6.35        7.50      2.65 o 
   1   1   7       83.56       68.20      8.77 o 
   2   1   7      376.72      368.33     10.92 o 
   3   1   7       10.77       -1.58      3.89 o 
   4   1   7        0.12        2.82      4.17 o 
   5   1   7        0.00        8.01      4.89 o 
 -11   2   7        0.39        2.40      3.35 o 
 -10   2   7       12.82        8.03      4.37 o 
  -9   2   7        0.32       -2.23      2.23 o 
  -8   2   7        5.59        3.81      2.39 o 
  -7   2   7        2.79        2.80      1.76 o 
  -6   2   7        0.54        2.73      1.63 o 
  -5   2   7      111.86       97.95      3.73 o 
  -4   2   7      277.79      285.02      7.18 o 
  -3   2   7        4.99        4.78      1.93 o 
  -2   2   7       41.04       32.30      2.80 o 
  -1   2   7       32.73       34.47      3.92 o 
   0   2   7       71.37       79.42      4.22 o 
   1   2   7      110.54      103.91      7.62 o 
   2   2   7        5.07       11.07      4.33 o 
   3   2   7        0.47       -3.62      3.62 o 
   4   2   7       22.96       26.59      5.51 o 
 -11   3   7       11.27       10.63      6.35 o 
 -10   3   7       20.37       18.04      4.26 o 
  -9   3   7        1.82        5.22      2.66 o 
  -8   3   7        7.27        9.44      2.84 o 
  -7   3   7       57.11       57.80      5.34 o 
  -6   3   7      174.43      170.98      5.93 o 
  -5   3   7      151.22      150.31      4.50 o 
  -4   3   7       37.44       44.33      3.85 o 
  -3   3   7       22.58       25.18      2.25 o 
  -2   3   7      333.30      299.61      6.36 o 
  -1   3   7        0.08        1.35      2.69 o 
   0   3   7        0.00        3.16      2.70 o 
   1   3   7        4.38        6.71      2.68 o 
   2   3   7       76.77       84.26      6.76 o 
   3   3   7        5.01        9.08      6.00 o 
   4   3   7      122.85      130.52      8.97 o 
 -11   4   7      108.73       97.10     11.56 o 
 -10   4   7       12.16        4.90      3.25 o 
  -9   4   7       10.33        5.46      2.78 o 
  -8   4   7      282.39      283.78      8.76 o 
  -7   4   7       43.88       42.83      4.02 o 
  -6   4   7      101.97      115.83      9.41 o 
  -5   4   7      461.35      458.36      7.85 o 
  -4   4   7       62.77       52.30     10.13 o 
  -3   4   7       85.80       76.68      6.78 o 
  -2   4   7       95.80       94.24      4.89 o 
  -1   4   7      365.40      357.04      7.97 o 
   0   4   7       23.23       21.70      5.57 o 
   1   4   7       19.50       23.76      3.47 o 
   2   4   7       17.28       16.54      5.05 o 
   3   4   7       26.91       30.13      5.05 o 
   4   4   7        4.50        8.58      4.85 o 
 -11   5   7       22.81       24.60      5.11 o 
 -10   5   7       30.36       21.98      4.56 o 
  -9   5   7       82.42       82.52      6.20 o 
  -8   5   7      329.69      311.26     10.40 o 
  -7   5   7      142.31      155.00      6.18 o 
  -6   5   7       70.96       60.79      4.31 o 
  -5   5   7       81.93       88.16      3.92 o 
  -4   5   7      213.09      213.29     13.28 o 
  -3   5   7       74.37       76.28      6.04 o 
  -2   5   7      186.95      187.86      4.55 o 
  -1   5   7      279.02      265.34      7.05 o 
   0   5   7       99.35       94.37      7.73 o 
   1   5   7       79.09       78.29      5.05 o 
   2   5   7        0.36        3.74      3.64 o 
   3   5   7       71.15       66.99      6.36 o 
   4   5   7       67.01       74.66     30.17 o 
 -10   6   7      131.71      134.35      9.15 o 
  -9   6   7      382.76      380.89     12.99 o 
  -8   6   7       18.13       13.70      2.92 o 
  -7   6   7       92.49      103.57      5.17 o 
  -6   6   7      133.49      132.76      6.52 o 
  -5   6   7        0.10        0.23      1.56 o 
  -4   6   7        0.63       -0.86      2.19 o 
  -3   6   7       18.67       18.82      3.09 o 
  -2   6   7       51.21       53.84      2.88 o 
  -1   6   7       15.80       12.23      3.13 o 
   0   6   7      177.02      174.45      8.15 o 
   1   6   7        2.04       11.31      2.93 o 
   2   6   7      140.46      157.47      9.40 o 
   3   6   7        0.02        3.96      5.18 o 
   4   6   7       30.77       37.67      8.67 o 
 -10   7   7        5.01        1.40      3.23 o 
  -9   7   7       80.06       82.03      6.36 o 
  -8   7   7       26.45       33.04      4.15 o 
  -7   7   7       58.46       56.22      3.69 o 
  -6   7   7      637.89      652.22     12.21 o 
  -5   7   7        9.79        7.11      2.01 o 
  -4   7   7      101.13      113.38      6.30 o 
  -3   7   7        3.05        5.43      2.63 o 
  -2   7   7      302.51      322.29      5.95 o 
  -1   7   7       73.80       82.58      6.59 o 
   0   7   7        2.45        0.92      2.64 o 
   1   7   7       10.92        8.27      2.88 o 
   2   7   7      192.31      184.08     13.92 o 
   3   7   7        8.01       11.72      6.49 o 
   4   7   7        4.74        2.02      7.56 o 
 -10   8   7        0.76       -1.90      3.79 o 
  -9   8   7        9.50       10.06      3.69 o 
  -8   8   7        2.07       -0.62      2.86 o 
  -7   8   7      520.49      547.49     13.65 o 
  -6   8   7       97.12      101.87      5.54 o 
  -5   8   7       44.62       41.01      3.80 o 
  -4   8   7      250.18      241.89     11.98 o 
  -3   8   7       16.10       13.31      2.91 o 
  -2   8   7      270.15      281.40      5.70 o 
  -1   8   7        0.69       -2.27      2.60 o 
   0   8   7      209.06      182.89      7.24 o 
   1   8   7       44.20       50.38      5.28 o 
   2   8   7        3.97        6.62      6.70 o 
   3   8   7        9.00        3.17      5.91 o 
   4   8   7        2.57        6.83      6.33 o 
 -10   9   7        7.31        5.35      5.42 o 
  -9   9   7       11.91       20.32      6.56 o 
  -8   9   7       34.67       30.85      4.07 o 
  -7   9   7        9.08        6.75      2.03 o 
  -6   9   7        0.80       -1.73      1.73 o 
  -5   9   7      237.69      236.16      6.52 o 
  -4   9   7      674.21      673.18     10.01 o 
  -3   9   7       72.04       64.68      5.47 o 
  -2   9   7      184.44      165.92      4.63 o 
  -1   9   7        5.41        5.45      3.01 o 
   0   9   7      481.88      433.66     12.33 o 
   1   9   7       20.62       24.03      4.29 o 
   2   9   7       28.98       40.83      7.24 o 
   3   9   7        0.11       -1.19      5.41 o 
   4   9   7        5.76        5.66      6.31 o 
 -10  10   7        4.33        0.27     10.06 o 
  -9  10   7        0.00       -3.72      3.72 o 
  -8  10   7       31.63       26.52      8.03 o 
  -7  10   7        2.03        4.95      2.23 o 
  -6  10   7      148.22      139.23      6.61 o 
  -5  10   7        5.01        1.79      2.20 o 
  -4  10   7       67.23       75.05      3.77 o 
  -3  10   7        2.01       11.12      4.58 o 
  -2  10   7      159.86      204.62      6.85 o 
  -1  10   7       75.74       74.02      5.22 o 
   0  10   7        4.65        2.91      3.30 o 
   1  10   7        3.71        3.33      3.34 o 
   2  10   7       16.10       16.25      6.23 o 
   3  10   7        0.82        5.71      6.62 o 
 -10  11   7       65.53       84.90     10.36 o 
  -9  11   7        2.05        5.04      4.30 o 
  -8  11   7       22.76       23.75      6.38 o 
  -7  11   7        0.25       -2.56      2.56 o 
  -6  11   7       25.64       26.75      3.82 o 
  -5  11   7       35.57       33.15      3.37 o 
  -4  11   7      107.93       89.85      6.44 o 
  -3  11   7      558.49      526.18     12.32 o 
  -2  11   7      615.14      571.76     11.82 o 
  -1  11   7       43.27       34.75      4.28 o 
   0  11   7      545.71      537.14     12.70 o 
   1  11   7        5.29        5.49      6.97 o 
   2  11   7       13.23       15.31      6.47 o 
   3  11   7        5.29        9.73      7.04 o 
  -9  12   7        0.25        1.34      3.99 o 
  -8  12   7        4.52        1.51      4.36 o 
  -7  12   7       19.94       28.27      5.18 o 
  -6  12   7       45.56       50.71      5.60 o 
  -5  12   7       79.91       72.16      4.67 o 
  -4  12   7      226.71      188.04      7.21 o 
  -3  12   7       29.09       25.76      4.16 o 
  -2  12   7        3.02        1.93      2.94 o 
  -1  12   7      168.83      173.49      9.68 o 
   0  12   7      529.38      525.20     14.56 o 
   1  12   7       90.67       93.49      7.61 o 
   2  12   7       61.28       61.12      7.04 o 
   3  12   7       19.51       22.57      7.49 o 
  -9  13   7       57.88       82.45     12.54 o 
  -8  13   7       66.73       81.61      9.12 o 
  -7  13   7        0.02        6.09      3.40 o 
  -6  13   7      313.88      324.74     11.00 o 
  -5  13   7       66.21       65.87      7.60 o 
  -4  13   7       98.62       82.36      8.48 o 
  -3  13   7      309.95      284.72      9.63 o 
  -2  13   7        0.01        1.92      3.27 o 
  -1  13   7       17.72       14.43      4.17 o 
   0  13   7      195.94      184.43      9.33 o 
   1  13   7      148.35      137.37      9.33 o 
   2  13   7      127.98      122.38     13.55 o 
   3  13   7        2.97       -1.96     13.15 o 
  -9  14   7       22.69        6.26     15.55 o 
  -8  14   7       25.60       29.28      6.42 o 
  -7  14   7      263.87      291.74     11.22 o 
  -6  14   7        1.65        6.37      5.44 o 
  -5  14   7       71.38       57.44      7.42 o 
  -4  14   7       18.44       13.70      5.96 o 
  -3  14   7        8.77        8.72      6.48 o 
  -2  14   7        7.78       16.51      4.32 o 
  -1  14   7        2.94        2.75      3.65 o 
   0  14   7       15.52       19.09      4.63 o 
   1  14   7       82.92       72.53      7.36 o 
   2  14   7       69.87       61.58      9.42 o 
  -8  15   7      108.32      138.81     18.01 o 
  -7  15   7       59.16       78.65      9.71 o 
  -6  15   7       93.98      116.85     11.13 o 
  -5  15   7       66.86       68.67     12.07 o 
  -4  15   7        0.04       15.14     10.46 o 
  -3  15   7       32.60       32.24      6.02 o 
  -2  15   7       95.02       83.74      6.79 o 
  -1  15   7        1.91        9.65      4.92 o 
   0  15   7        0.09        4.15      4.60 o 
   1  15   7        7.88        9.99      6.16 o 
   2  15   7       24.15       29.12      7.91 o 
  -8  16   7        5.69        8.82      9.36 o 
  -7  16   7        0.03        5.10      5.83 o 
  -6  16   7       20.60       28.03     12.63 o 
  -5  16   7        4.41       13.70     12.26 o 
  -4  16   7       21.57       22.46      8.77 o 
  -3  16   7       12.23       18.84      5.76 o 
  -2  16   7       39.40       38.22      6.68 o 
  -1  16   7        0.13        0.18      5.33 o 
   0  16   7        1.72        7.26      5.69 o 
   1  16   7        7.64       15.36      6.29 o 
  -7  17   7        4.21       10.34      7.94 o 
  -6  17   7        2.11       -1.47      8.03 o 
  -5  17   7       88.82      124.88     13.72 o 
  -4  17   7       11.00        8.35      5.51 o 
  -3  17   7        1.40        1.17      6.72 o 
  -2  17   7       21.28       24.76      8.54 o 
  -1  17   7        0.05       -0.53      7.60 o 
   0  17   7        0.77       12.83      9.21 o 
   1  17   7      112.44      136.65     11.82 o 
  -7  18   7       17.63       30.95     10.29 o 
  -6  18   7       76.47      110.85     14.69 o 
  -5  18   7       25.24       23.10      8.92 o 
  -4  18   7       21.83       31.81      9.32 o 
  -3  18   7       19.06       26.63      9.06 o 
  -2  18   7        0.03        3.45      7.54 o 
  -1  18   7        0.40        7.22      8.26 o 
   0  18   7       50.97       47.44     11.51 o 
  -6  19   7        0.80       -7.97      7.97 o 
  -5  19   7        3.30        5.23      8.89 o 
  -4  19   7       90.93      107.58     13.56 o 
  -3  19   7       27.11       27.96      9.36 o 
  -2  19   7        7.72        2.64      7.90 o 
  -1  19   7       56.70       52.41     11.30 o 
  -4  20   7       86.70      102.52     13.96 o 
  -3  20   7       23.14       39.37     10.66 o 
  -2  20   7       34.24       44.63     10.99 o 
 -11   0   8        9.56       11.94      5.80 o 
 -10   0   8        6.43        8.46      4.73 o 
  -9   0   8        0.45       -2.62      2.62 o 
  -8   0   8       13.56       10.63      4.03 o 
  -7   0   8        0.05       -1.86      1.86 o 
  -6   0   8      356.28      363.97     11.86 o 
  -5   0   8      271.05      268.51      9.47 o 
  -4   0   8      297.21      298.30     13.36 o 
  -3   0   8      411.90      414.43     12.67 o 
  -2   0   8       13.36       12.33      5.08 o 
  -1   0   8     1786.13     1726.45     28.29 o 
   0   0   8     2469.16     2232.33     60.57 o 
   1   0   8       27.10       16.80      6.33 o 
   2   0   8       18.73       14.06      9.73 o 
   3   0   8      152.99      166.24     13.93 o 
   4   0   8       19.21       23.73     10.30 o 
 -11   1   8        3.22       -4.21      6.09 o 
 -10   1   8        5.57        7.15      3.18 o 
  -9   1   8       43.54       38.90      4.41 o 
  -8   1   8        6.60        2.67      2.70 o 
  -7   1   8       17.12       17.98      3.07 o 
  -6   1   8       14.32       12.91      2.45 o 
  -5   1   8       50.65       45.41      3.41 o 
  -4   1   8       14.32        4.54      4.88 o 
  -3   1   8     1820.30     1696.05     19.94 o 
  -2   1   8      543.10      496.97     10.49 o 
  -1   1   8      294.08      275.04      6.87 o 
   0   1   8       42.74       32.44      4.92 o 
   1   1   8      111.24      118.23      7.39 o 
   2   1   8      104.54       99.54     11.44 o 
   3   1   8       11.67       21.32      5.41 o 
   4   1   8        9.06       14.29      5.39 o 
 -11   2   8        0.11       -4.32      4.69 o 
 -10   2   8       29.40       27.65      4.63 o 
  -9   2   8        3.07        0.08      2.67 o 
  -8   2   8        0.06       -1.55      1.79 o 
  -7   2   8       50.75       49.48      4.75 o 
  -6   2   8        6.00        3.78      3.09 o 
  -5   2   8      877.07      885.78     14.51 o 
  -4   2   8      165.94      162.33      6.10 o 
  -3   2   8     1359.88     1325.50     16.38 o 
  -2   2   8      157.26      160.86      5.92 o 
  -1   2   8      138.90      144.08      6.11 o 
   0   2   8      107.82      114.02      5.70 o 
   1   2   8      277.81      252.83     12.80 o 
   2   2   8      251.46      248.02     14.20 o 
   3   2   8       18.27       30.62      8.15 o 
   4   2   8        3.08        7.80      4.76 o 
 -11   3   8        0.53       -0.20      3.15 o 
 -10   3   8        1.96        5.52      3.34 o 
  -9   3   8        0.19       -0.36      2.32 o 
  -8   3   8       15.49       19.83      3.50 o 
  -7   3   8      309.83      305.28      8.37 o 
  -6   3   8        3.16        0.11      1.66 o 
  -5   3   8     1520.83     1491.88     19.63 o 
  -4   3   8      751.14      751.35     13.69 o 
  -3   3   8       19.80       19.59      2.66 o 
  -2   3   8      132.86      136.00      6.51 o 
  -1   3   8       29.13       29.53      3.84 o 
   0   3   8      441.87      413.96      9.46 o 
   1   3   8       11.68       15.63      3.81 o 
   2   3   8      104.71       99.34      7.55 o 
   3   3   8       26.72       25.81      5.42 o 
   4   3   8      143.36      159.17     11.88 o 
 -11   4   8        0.00        0.15      3.35 o 
 -10   4   8        0.03        0.29      2.71 o 
  -9   4   8        2.17        0.61      2.39 o 
  -8   4   8       92.10       97.69      6.13 o 
  -7   4   8      808.75      821.93     14.73 o 
  -6   4   8       35.76       30.22      4.43 o 
  -5   4   8       11.28       11.52      2.01 o 
  -4   4   8      956.72      950.81     17.25 o 
  -3   4   8        9.35       10.12      2.23 o 
  -2   4   8      133.41      136.00      6.51 o 
  -1   4   8      193.42      181.86      6.46 o 
   0   4   8       47.11       49.82      4.32 o 
   1   4   8       17.16       17.94      4.82 o 
   2   4   8        0.26        7.35      4.28 o 
   3   4   8      140.79      129.30      8.86 o 
   4   4   8        9.15        1.42      7.12 o 
 -11   5   8        2.56        0.59      4.61 o 
 -10   5   8        0.34        0.21      4.21 o 
  -9   5   8       31.52       21.67      3.80 o 
  -8   5   8      153.52      155.71      7.07 o 
  -7   5   8     1101.87     1134.30     18.18 o 
  -6   5   8      215.12      215.32      6.62 o 
  -5   5   8       15.46       10.90      2.24 o 
  -4   5   8      143.90      139.67     12.40 o 
  -3   5   8        0.78       -2.37      3.21 o 
  -2   5   8      281.12      259.83      6.06 o 
  -1   5   8       89.27       84.64      5.04 o 
   0   5   8       26.39       32.39      4.76 o 
   1   5   8       11.07        7.10      3.94 o 
   2   5   8       14.22       13.67      4.63 o 
   3   5   8        2.87        5.21      5.71 o 
 -11   6   8       26.01       23.98      7.35 o 
 -10   6   8        1.57        2.46      3.13 o 
  -9   6   8      258.46      256.62     10.25 o 
  -8   6   8      193.29      178.18      7.31 o 
  -7   6   8      245.93      260.96     13.17 o 
  -6   6   8      382.73      386.51      8.96 o 
  -5   6   8       77.63       81.86      4.09 o 
  -4   6   8       92.51       88.76      6.56 o 
  -3   6   8       48.69       56.62      7.82 o 
  -2   6   8      158.39      162.64     10.22 o 
  -1   6   8      212.32      198.62      6.59 o 
   0   6   8       83.69       83.54      7.16 o 
   1   6   8        0.56        2.73      3.75 o 
   2   6   8       24.08       15.66      9.29 o 
   3   6   8        0.91        4.64      6.18 o 
 -10   7   8       28.39       19.40      4.74 o 
  -9   7   8      289.74      295.97      9.69 o 
  -8   7   8      211.81      210.50      7.65 o 
  -7   7   8       50.97       48.28      4.42 o 
  -6   7   8      401.23      408.27      9.27 o 
  -5   7   8       40.29       41.31      3.19 o 
  -4   7   8        7.23       10.12      3.30 o 
  -3   7   8      149.21      145.02      7.11 o 
  -2   7   8        2.39       -2.10      2.10 o 
  -1   7   8      106.62      113.16      7.00 o 
   0   7   8        9.40        7.67      3.12 o 
   1   7   8        6.63       11.75      9.17 o 
   2   7   8       21.49       17.85      5.25 o 
   3   7   8       61.45       61.85     23.92 o 
 -10   8   8       51.97       46.80      6.03 o 
  -9   8   8        0.15        2.27      2.82 o 
  -8   8   8      315.72      330.85      9.50 o 
  -7   8   8        7.45        4.27      2.37 o 
  -6   8   8        9.47       10.98      2.87 o 
  -5   8   8      144.09      128.30      4.52 o 
  -4   8   8        0.04       -0.26      4.80 o 
  -3   8   8        1.02        4.05      4.09 o 
  -2   8   8       78.50      107.08      8.20 o 
  -1   8   8        0.90        3.11      2.88 o 
   0   8   8       89.69       82.74      6.23 o 
   1   8   8       41.86       36.52      7.09 o 
   2   8   8        6.32       -1.74      5.11 o 
   3   8   8       30.88       24.42     10.65 o 
 -10   9   8      308.14      333.94     18.45 o 
  -9   9   8       33.92       32.18      4.78 o 
  -8   9   8        1.70        4.04      2.59 o 
  -7   9   8        0.59       -2.10      2.10 o 
  -6   9   8       12.52        8.56      2.65 o 
  -5   9   8       68.06       71.39      4.24 o 
  -4   9   8       81.91       81.37      6.27 o 
  -3   9   8        0.22       -2.94      2.94 o 
  -2   9   8      213.15      218.08      9.28 o 
  -1   9   8       34.22       28.43      4.40 o 
   0   9   8       21.28       27.11      4.40 o 
   1   9   8      180.47      168.48      8.33 o 
   2   9   8       20.16       22.75      7.77 o 
   3   9   8       29.53       30.70      8.41 o 
 -10  10   8      163.94      183.69     14.26 o 
  -9  10   8       14.53       11.21      4.88 o 
  -8  10   8       19.25       21.87      3.73 o 
  -7  10   8        4.73        4.31      3.13 o 
  -6  10   8       14.26       16.19      3.00 o 
  -5  10   8       48.01       43.42      3.60 o 
  -4  10   8       15.32       19.29      5.21 o 
  -3  10   8      136.32      133.59      9.70 o 
  -2  10   8      311.27      283.10      8.34 o 
  -1  10   8       91.50       71.52      5.55 o 
   0  10   8       72.70       73.39      8.96 o 
   1  10   8       52.87       51.94      9.51 o 
   2  10   8        9.21        2.28      6.15 o 
   3  10   8        3.61       11.28      7.38 o 
 -10  11   8        0.70       -2.80      5.20 o 
  -9  11   8        3.69       -3.12      4.13 o 
  -8  11   8        1.15        2.20      3.42 o 
  -7  11   8        2.62       -1.86      4.05 o 
  -6  11   8        9.92       11.11      2.98 o 
  -5  11   8       11.97       10.24      2.66 o 
  -4  11   8      126.98      126.00      5.49 o 
  -3  11   8      222.61      183.77      7.30 o 
  -2  11   8        0.01        1.07      3.04 o 
  -1  11   8       33.37       28.87      4.49 o 
   0  11   8        2.63       13.41      3.92 o 
   1  11   8        2.75       11.77      6.07 o 
   2  11   8       12.42       20.63      7.38 o 
  -9  12   8        0.44       -8.64     11.72 o 
  -8  12   8       17.43        7.97      4.26 o 
  -7  12   8       26.37       34.15      5.30 o 
  -6  12   8        1.68       10.01      3.36 o 
  -5  12   8       73.73       59.23      4.35 o 
  -4  12   8       52.88       47.20      6.94 o 
  -3  12   8      158.93      127.02      6.82 o 
  -2  12   8        1.51        3.56      3.21 o 
  -1  12   8        0.89        9.25      3.62 o 
   0  12   8       19.55       23.40      5.46 o 
   1  12   8       73.20       77.63      7.62 o 
   2  12   8       15.00       19.83      8.62 o 
  -9  13   8       10.11        7.03      5.48 o 
  -8  13   8        0.06       -2.78      4.04 o 
  -7  13   8       20.64       18.06      4.96 o 
  -6  13   8      372.40      376.62     11.57 o 
  -5  13   8       35.83       21.83      4.57 o 
  -4  13   8        5.47       -2.81      7.94 o 
  -3  13   8        5.03        1.06      3.37 o 
  -2  13   8        3.77        9.29      6.49 o 
  -1  13   8       34.69       25.66      4.94 o 
   0  13   8        9.45       10.28      6.89 o 
   1  13   8       79.39       97.65     10.52 o 
   2  13   8        2.47        8.64      9.34 o 
  -9  14   8        0.10        3.25      4.59 o 
  -8  14   8       25.10       20.84      5.69 o 
  -7  14   8        0.10       -5.71      5.71 o 
  -6  14   8       36.52       37.81      7.12 o 
  -5  14   8      179.70      150.22      9.80 o 
  -4  14   8        0.40        1.35      3.84 o 
  -3  14   8        8.63       12.93      4.81 o 
  -2  14   8        0.11        0.67      3.66 o 
  -1  14   8        2.92        9.69      4.49 o 
   0  14   8       37.75       49.54      8.25 o 
   1  14   8        4.63       11.87      6.53 o 
  -8  15   8       69.82       53.22     11.88 o 
  -7  15   8       45.44       35.96     10.25 o 
  -6  15   8       11.45       18.12      6.17 o 
  -5  15   8       11.75        1.69      4.97 o 
  -4  15   8       99.42      125.97      9.24 o 
  -3  15   8        0.12        5.95      3.85 o 
  -2  15   8        0.59        3.40      5.91 o 
  -1  15   8      208.26      232.49     12.54 o 
   0  15   8        0.54       -0.85      5.82 o 
   1  15   8       23.87       32.71      8.02 o 
  -8  16   8        0.02       -4.34      7.96 o 
  -7  16   8      133.31      155.10     15.88 o 
  -6  16   8        0.13       14.76      8.02 o 
  -5  16   8        1.81       -3.07      6.46 o 
  -4  16   8       30.63       32.63      7.81 o 
  -3  16   8       25.72       23.72      7.31 o 
  -2  16   8       61.71       79.45     10.42 o 
  -1  16   8       10.78       15.55     10.80 o 
   0  16   8       68.82       80.50     11.12 o 
  -7  17   8       16.10       22.68     10.11 o 
  -6  17   8       17.30       25.87      9.28 o 
  -5  17   8       19.71       25.24      8.69 o 
  -4  17   8        4.28       -0.14      6.52 o 
  -3  17   8       45.97       49.91      9.33 o 
  -2  17   8      123.57      108.04     12.00 o 
  -1  17   8        0.28       -0.66      8.35 o 
   0  17   8        5.79        6.90      6.24 o 
  -6  18   8       14.54       11.63      8.71 o 
  -5  18   8        3.79       12.38      8.10 o 
  -4  18   8       15.28       11.13      7.75 o 
  -3  18   8        4.42        3.44      7.42 o 
  -2  18   8        0.07       -6.93      6.93 o 
  -1  18   8        8.80        6.07      8.67 o 
  -5  19   8       11.37       22.58      9.41 o 
  -4  19   8      113.13      118.84     13.26 o 
  -3  19   8       56.96       65.28     10.83 o 
  -2  19   8        0.76        0.40      7.88 o 
 -11   1   9      152.26      156.19      9.35 o 
 -10   1   9       90.08       90.70      6.87 o 
  -9   1   9      332.06      327.87     10.80 o 
  -8   1   9       20.96       26.05      3.72 o 
  -7   1   9       26.51       21.41      3.19 o 
  -6   1   9       70.54       66.30      4.29 o 
  -5   1   9      325.74      334.33     16.83 o 
  -4   1   9       20.69       22.35      5.48 o 
  -3   1   9       72.41       80.96      6.07 o 
  -2   1   9      834.07      802.06     13.27 o 
  -1   1   9      109.25      117.86      6.03 o 
   0   1   9      735.57      704.91     15.06 o 
   1   1   9      731.61      669.50     15.51 o 
   2   1   9      197.76      215.82     10.37 o 
   3   1   9      238.58      203.82     11.22 o 
 -11   2   9        3.68        1.07      3.08 o 
 -10   2   9       26.11       23.31      5.60 o 
  -9   2   9        1.55        2.98      2.66 o 
  -8   2   9      158.92      145.77      6.46 o 
  -7   2   9        7.89        2.81      1.77 o 
  -6   2   9       27.84       27.25      3.15 o 
  -5   2   9       85.66       80.91      9.65 o 
  -4   2   9       96.05       85.47      4.86 o 
  -3   2   9      245.32      244.09      7.44 o 
  -2   2   9     1354.27     1299.28     18.20 o 
  -1   2   9       60.66       57.66      5.27 o 
   0   2   9      123.60      118.98      7.92 o 
   1   2   9      301.53      283.69     10.40 o 
   2   2   9      194.24      212.07     15.17 o 
   3   2   9       24.35       30.40      6.08 o 
 -11   3   9       15.55       15.01      4.32 o 
 -10   3   9       41.48       39.56      4.92 o 
  -9   3   9      194.66      178.96      7.48 o 
  -8   3   9       72.36       73.73      5.33 o 
  -7   3   9      165.98      167.82      6.45 o 
  -6   3   9        9.66        8.77      5.16 o 
  -5   3   9        2.09       -2.01      2.01 o 
  -4   3   9      455.87      452.45      9.45 o 
  -3   3   9     1162.44     1155.07     16.38 o 
  -2   3   9      325.15      323.47      9.30 o 
  -1   3   9      452.58      429.11     13.93 o 
   0   3   9        1.01        5.36      3.92 o 
   1   3   9        0.58        3.94      3.31 o 
   2   3   9       29.76       29.76      5.79 o 
   3   3   9       99.36      121.82      9.10 o 
 -11   4   9        8.68        7.04      3.89 o 
 -10   4   9        1.37       -1.35      3.26 o 
  -9   4   9       11.55        6.69      3.13 o 
  -8   4   9      135.11      130.25      6.71 o 
  -7   4   9      218.27      201.25      6.98 o 
  -6   4   9      810.90      801.70     13.77 o 
  -5   4   9      208.50      229.64      7.22 o 
  -4   4   9      638.15      560.07     10.67 o 
  -3   4   9      312.36      287.69      8.21 o 
  -2   4   9       21.45       21.11      3.51 o 
  -1   4   9        2.43        0.82      3.01 o 
   0   4   9       54.23       50.72      5.49 o 
   1   4   9       42.77       36.68      5.47 o 
   2   4   9        2.42        9.36      5.76 o 
   3   4   9       59.24       69.01      9.38 o 
 -11   5   9       11.75       21.68      4.73 o 
 -10   5   9        2.72       -2.55      2.55 o 
  -9   5   9       55.20       58.48      5.44 o 
  -8   5   9       54.74       49.16      4.70 o 
  -7   5   9      489.10      459.78     10.56 o 
  -6   5   9      879.93      866.81     16.70 o 
  -5   5   9      717.24      655.08     10.60 o 
  -4   5   9        4.29       -0.69      3.77 o 
  -3   5   9      118.69      112.82     11.53 o 
  -2   5   9      126.66      116.16      5.70 o 
  -1   5   9      205.68      199.27      7.19 o 
   0   5   9       60.52       57.99      5.85 o 
   1   5   9       33.71       29.81      5.26 o 
   2   5   9        1.09        4.13      7.13 o 
   3   5   9        8.16        7.35      5.97 o 
 -11   6   9       21.05       30.40      5.55 o 
 -10   6   9        3.94        0.94      3.19 o 
  -9   6   9       23.78       15.45      3.62 o 
  -8   6   9      265.46      262.79      8.63 o 
  -7   6   9      182.61      183.53      6.90 o 
  -6   6   9        0.81       -1.04      2.23 o 
  -5   6   9       13.05       12.70      4.10 o 
  -4   6   9      103.47      102.11      8.85 o 
  -3   6   9        4.58        2.87      2.14 o 
  -2   6   9        4.73        2.16      2.92 o 
  -1   6   9       64.34       59.86      4.85 o 
   0   6   9       98.42      110.23      6.37 o 
   1   6   9        2.70        0.98      4.90 o 
   2   6   9       10.65        6.40      5.51 o 
 -10   7   9      164.10      154.97      8.52 o 
  -9   7   9        4.82        3.18      2.90 o 
  -8   7   9       62.08       64.03      6.45 o 
  -7   7   9      142.85      127.13      6.24 o 
  -6   7   9        6.50        6.93      2.64 o 
  -5   7   9      487.07      427.69     12.67 o 
  -4   7   9      144.93      145.53     11.77 o 
  -3   7   9       26.36       23.32      4.24 o 
  -2   7   9      112.38      117.24      5.79 o 
  -1   7   9       30.11       24.90      4.57 o 
   0   7   9       53.99       46.73      5.33 o 
   1   7   9        0.31        1.41      4.73 o 
   2   7   9       18.51       13.52      5.28 o 
 -10   8   9      119.14      118.00      8.74 o 
  -9   8   9      231.98      229.84      8.60 o 
  -8   8   9       26.69       28.82      5.44 o 
  -7   8   9       62.12       52.93      5.29 o 
  -6   8   9        9.00       10.43      2.90 o 
  -5   8   9       92.24       90.21      7.10 o 
  -4   8   9       24.27       20.68      6.44 o 
  -3   8   9       99.44       99.45     12.58 o 
  -2   8   9        4.86       13.86      3.32 o 
  -1   8   9        0.46        4.87      4.97 o 
   0   8   9       41.41       45.29      5.40 o 
   1   8   9       25.43       27.85      6.17 o 
   2   8   9       69.23       66.40     10.45 o 
 -10   9   9       16.28       16.01      9.65 o 
  -9   9   9       49.56       48.52      5.17 o 
  -8   9   9        0.13        0.76      2.81 o 
  -7   9   9        1.22       -0.48      3.04 o 
  -6   9   9        0.85        0.04      2.40 o 
  -5   9   9        7.31        4.17      3.09 o 
  -4   9   9        2.41       -0.80      4.93 o 
  -3   9   9       14.15       14.91      4.18 o 
  -2   9   9        9.79       15.41      3.79 o 
  -1   9   9        1.67       -3.92      4.84 o 
   0   9   9       13.14       20.66      4.30 o 
   1   9   9        1.64       -2.07      5.10 o 
   2   9   9        4.25        4.64      6.86 o 
 -10  10   9       11.13       14.17      6.34 o 
  -9  10   9       11.76        9.73      5.42 o 
  -8  10   9       25.02       45.24     12.02 o 
  -7  10   9       52.92       54.89      4.76 o 
  -6  10   9       14.28       13.21      2.89 o 
  -5  10   9        1.68        1.84      3.16 o 
  -4  10   9       13.14       11.56      5.90 o 
  -3  10   9        4.29        2.73      4.23 o 
  -2  10   9       51.85       46.59      4.82 o 
  -1  10   9       75.07       73.31      6.10 o 
   0  10   9       53.03       46.52      6.82 o 
   1  10   9       17.88        4.14      6.20 o 
   2  10   9       17.17       27.82      8.46 o 
  -9  11   9       27.68       22.17      7.63 o 
  -8  11   9       20.62       21.51      5.12 o 
  -7  11   9        9.56        5.53      3.22 o 
  -6  11   9        2.09       -0.08      2.40 o 
  -5  11   9       61.31       78.99      7.47 o 
  -4  11   9       91.04       89.45     13.78 o 
  -3  11   9       20.32       20.86      4.95 o 
  -2  11   9       21.70       15.99      3.99 o 
  -1  11   9       33.76       33.10      4.86 o 
   0  11   9       16.36        9.37      6.15 o 
   1  11   9        9.01        5.54     10.60 o 
  -9  12   9        0.47       -4.19      4.19 o 
  -8  12   9        7.31        4.97      4.34 o 
  -7  12   9        0.69        1.02      3.16 o 
  -6  12   9       38.94       42.76      4.26 o 
  -5  12   9       18.06       16.96      3.69 o 
  -4  12   9        0.42       33.43     10.49 o 
  -3  12   9       18.24        6.45      4.39 o 
  -2  12   9       34.04       29.45      4.34 o 
  -1  12   9       51.33       38.57      6.36 o 
   0  12   9        2.78        8.03      4.62 o 
   1  12   9       45.70       54.95      8.97 o 
  -9  13   9        3.43        6.47      5.62 o 
  -8  13   9        7.28       12.54      5.32 o 
  -7  13   9       64.69       75.05      9.75 o 
  -6  13   9       53.67       62.17      7.46 o 
  -5  13   9        2.03       -0.52      3.29 o 
  -4  13   9        0.17        3.89      3.48 o 
  -3  13   9        0.61        1.61      5.21 o 
  -2  13   9        5.34       10.47      4.86 o 
  -1  13   9       34.64       37.37      7.14 o 
   0  13   9       17.44       18.88      7.52 o 
   1  13   9       28.47       41.02      8.92 o 
  -8  14   9        0.10       -6.80      8.00 o 
  -7  14   9        2.54        3.20      7.14 o 
  -6  14   9        0.25       -5.40      5.40 o 
  -5  14   9       14.50        7.81      4.80 o 
  -4  14   9       39.73       32.00      7.54 o 
  -3  14   9        5.09        5.61      6.02 o 
  -2  14   9       24.28       27.14      9.30 o 
  -1  14   9       78.98       94.10      9.63 o 
   0  14   9       22.58       23.13     10.91 o 
  -8  15   9        0.08       11.11      8.70 o 
  -7  15   9       13.83        4.56      7.45 o 
  -6  15   9        1.77       -0.65      6.21 o 
  -5  15   9        0.22       -4.54      5.65 o 
  -4  15   9        0.14        1.03      5.83 o 
  -3  15   9        2.34        9.59      5.10 o 
  -2  15   9       48.81       58.45      7.70 o 
  -1  15   9        4.38        8.50      6.23 o 
   0  15   9        4.61       15.93      7.08 o 
  -7  16   9        7.33        7.36      7.90 o 
  -6  16   9        0.43        5.59      7.03 o 
  -5  16   9        1.21        2.22      6.31 o 
  -4  16   9        7.35        2.17      6.17 o 
  -3  16   9        4.98       14.94      6.91 o 
  -2  16   9       22.90       21.17      6.63 o 
  -1  16   9       63.89       60.23     19.41 o 
  -6  17   9        8.44        3.40      7.26 o 
  -5  17   9       20.82       13.19      7.39 o 
  -4  17   9       16.90       25.95      7.49 o 
  -3  17   9        2.03        1.70      6.57 o 
  -2  17   9        4.09       -7.52      7.52 o 
  -5  18   9        0.48       -6.38      6.74 o 
  -4  18   9        0.01       -5.93      6.47 o 
  -3  18   9       17.58        8.42      7.68 o 
 -11   0  10        3.84       -0.80      4.21 o 
 -10   0  10        3.94       -0.16      4.22 o 
  -8   0  10      269.08      262.47     11.77 o 
  -7   0  10       50.92       47.91      5.80 o 
  -6   0  10       46.45       50.75      5.87 o 
  -5   0  10       17.38       22.67      8.72 o 
  -4   0  10      573.30      574.35     27.59 o 
  -3   0  10      146.55      138.95      9.62 o 
  -2   0  10       37.42       50.78      8.71 o 
  -1   0  10        0.78       -3.93      5.52 o 
   0   0  10       21.82        8.28      8.19 o 
   1   0  10      177.19      182.99     14.23 o 
   2   0  10      371.14      370.32     18.66 o 
 -11   1  10        4.83        0.02      2.99 o 
 -10   1  10       76.45       76.18      6.46 o 
  -9   1  10       78.89       76.99      5.83 o 
  -8   1  10       46.39       55.28      4.76 o 
  -7   1  10      157.44      147.38      6.27 o 
  -6   1  10        0.19       -1.14      1.87 o 
  -5   1  10       25.83       33.69      9.04 o 
  -4   1  10      157.71      162.84      6.62 o 
  -3   1  10      451.21      436.91     10.57 o 
  -2   1  10        0.99        4.05      3.19 o 
  -1   1  10      520.38      494.34     12.62 o 
   0   1  10       51.50       45.57      5.93 o 
   1   1  10       12.25       23.01      5.49 o 
   2   1  10        0.55        5.14      5.27 o 
 -11   2  10        4.81        5.56      3.73 o 
 -10   2  10       52.61       52.78      5.62 o 
  -9   2  10       15.72       19.93      3.86 o 
  -8   2  10      163.62      138.27     11.76 o 
  -7   2  10        4.04        1.69      2.18 o 
  -6   2  10      168.93      142.34      6.33 o 
  -5   2  10      360.36      295.65     19.26 o 
  -4   2  10        0.30        7.25      2.93 o 
  -3   2  10       28.78       30.11      3.86 o 
  -2   2  10      254.68      234.34      7.69 o 
  -1   2  10       19.47       18.42      4.31 o 
   0   2  10      114.94      106.88      7.65 o 
   1   2  10        4.73        8.56      4.95 o 
   2   2  10        4.72        5.42      5.17 o 
 -11   3  10        0.22        0.41      3.12 o 
 -10   3  10        1.66       -0.18      2.31 o 
  -9   3  10       24.88       21.99      3.75 o 
  -8   3  10        2.74        0.20      2.51 o 
  -7   3  10        1.20        0.53      1.58 o 
  -6   3  10       65.79       47.49      4.41 o 
  -5   3  10       26.98       26.56      8.57 o 
  -4   3  10      258.18      241.36      7.33 o 
  -3   3  10       35.00       32.13      3.79 o 
  -2   3  10      165.46      154.51      7.93 o 
  -1   3  10       41.63       45.86      5.47 o 
   0   3  10       91.28       93.64      7.20 o 
   1   3  10        5.78       10.51      3.62 o 
   2   3  10        2.47        0.42      6.62 o 
 -11   4  10        0.88        1.83      3.33 o 
 -10   4  10        3.46        1.11      2.96 o 
  -9   4  10       24.72       20.03      3.73 o 
  -8   4  10        4.70        3.33      2.69 o 
  -7   4  10      179.54      200.19      7.15 o 
  -6   4  10      187.09      157.36      7.62 o 
  -5   4  10       99.58       96.64     13.04 o 
  -4   4  10       54.38       38.04      3.59 o 
  -3   4  10       40.61       34.41      4.47 o 
  -2   4  10       92.65       91.86      8.26 o 
  -1   4  10        0.67       -3.82      3.82 o 
   0   4  10      110.27      107.43      8.41 o 
   1   4  10       20.94       29.49      5.73 o 
   2   4  10        0.02        9.83      6.41 o 
 -11   5  10        0.31       -2.83      3.20 o 
 -10   5  10        3.85        5.21      3.45 o 
  -9   5  10        7.02        9.02      3.35 o 
  -8   5  10        0.94       -1.17      2.31 o 
  -7   5  10        7.59        6.75      2.75 o 
  -6   5  10      184.75      163.67      6.18 o 
  -5   5  10       60.70       42.29     10.44 o 
  -4   5  10       15.20        9.54      2.81 o 
  -3   5  10       10.73        5.09      3.73 o 
  -2   5  10       21.09       25.13      4.04 o 
  -1   5  10       29.48       32.21      4.43 o 
   0   5  10        0.90       10.23      8.79 o 
   1   5  10        0.11        6.79      4.70 o 
   2   5  10       39.44       41.27      8.02 o 
 -10   6  10       40.23       36.69      8.33 o 
  -9   6  10        1.23       -2.04      2.55 o 
  -8   6  10       62.94       68.61      5.94 o 
  -7   6  10       71.96       68.92      7.81 o 
  -6   6  10        3.35       -0.10      2.29 o 
  -5   6  10        0.30       -2.87      5.37 o 
  -4   6  10      341.91      317.38     10.05 o 
  -3   6  10        0.95       -2.93      3.08 o 
  -2   6  10       45.72       36.00      4.35 o 
  -1   6  10        0.24        1.08      3.24 o 
   0   6  10        4.93       -0.62      4.25 o 
   1   6  10       21.67       28.11      6.89 o 
 -10   7  10        7.56        6.14      3.59 o 
  -9   7  10       27.35       22.08      4.06 o 
  -8   7  10       21.89       19.56      3.66 o 
  -7   7  10       25.04       23.04      4.25 o 
  -6   7  10       22.34       22.04      4.75 o 
  -5   7  10       63.67       48.25      8.49 o 
  -4   7  10       24.49       25.81      4.63 o 
  -3   7  10       24.77       24.77      3.62 o 
  -2   7  10      301.73      297.66     10.62 o 
  -1   7  10        2.00        6.75      3.45 o 
   0   7  10        0.06        2.69      5.14 o 
   1   7  10       16.89       11.48      6.37 o 
 -10   8  10        0.70        0.57      2.92 o 
  -9   8  10       49.93       64.26      5.78 o 
  -8   8  10       13.26       11.09      3.67 o 
  -7   8  10        0.41       -0.41      2.68 o 
  -6   8  10       39.15       40.64      3.72 o 
  -5   8  10       18.05        5.97      5.94 o 
  -4   8  10        4.83        5.79      4.48 o 
  -3   8  10       52.91       48.79      5.52 o 
  -2   8  10      117.51      129.79      7.70 o 
  -1   8  10       10.45       13.16      4.23 o 
   0   8  10        8.85        7.02      5.55 o 
   1   8  10       20.90       15.02      6.19 o 
 -10   9  10        4.78        4.79      3.79 o 
  -9   9  10       10.56       13.04      3.87 o 
  -8   9  10       17.66        8.84      5.35 o 
  -7   9  10       13.24       10.77      4.57 o 
  -6   9  10       13.35       13.94      4.02 o 
  -5   9  10        5.60        0.75      6.18 o 
  -4   9  10       23.73       30.97      5.75 o 
  -3   9  10        8.26       10.54      3.22 o 
  -2   9  10        8.70        9.04      3.79 o 
  -1   9  10       18.28       14.89      7.74 o 
   0   9  10      137.87      158.39     13.39 o 
   1   9  10        0.34       15.27      6.93 o 
 -10  10  10       39.41       37.08      7.79 o 
  -9  10  10        6.37        3.61      4.09 o 
  -8  10  10        2.88        3.33      4.60 o 
  -7  10  10        6.45        6.91      3.18 o 
  -6  10  10        0.01       -0.67      3.21 o 
  -5  10  10       25.19       24.84      7.48 o 
  -4  10  10        0.69        2.59      5.64 o 
  -3  10  10        2.37        1.04      3.22 o 
  -2  10  10       50.14       59.63      5.67 o 
  -1  10  10       10.09       19.80      4.77 o 
   0  10  10       24.49       28.07      6.63 o 
   1  10  10        1.35        2.76      6.47 o 
  -9  11  10        2.61        7.49      5.32 o 
  -8  11  10       13.39       14.89      4.85 o 
  -7  11  10       52.24       49.22      4.81 o 
  -6  11  10        0.01        2.89      2.52 o 
  -5  11  10        4.10        6.29      6.03 o 
  -4  11  10        5.04        1.10      8.77 o 
  -3  11  10       18.04       36.71      6.22 o 
  -2  11  10       16.02       28.30      4.82 o 
  -1  11  10        3.22       12.79      4.72 o 
   0  11  10       86.44      111.31     18.21 o 
  -9  12  10        2.20        5.06      5.00 o 
  -8  12  10       42.34       41.50      6.74 o 
  -7  12  10       79.74       89.42      7.42 o 
  -6  12  10       15.02       10.49      3.80 o 
  -5  12  10       15.77       10.87      6.93 o 
  -4  12  10       11.50       14.76      6.78 o 
  -3  12  10        5.66        7.47      3.63 o 
  -2  12  10        3.71       -1.58      4.51 o 
  -1  12  10       34.97       30.16      9.05 o 
   0  12  10       16.67       22.75      7.91 o 
  -8  13  10       44.12       50.28      7.37 o 
  -7  13  10        0.05       -3.09      6.27 o 
  -6  13  10       32.62       34.95      5.15 o 
  -5  13  10       15.86        2.22      6.17 o 
  -4  13  10        8.84        8.87      9.83 o 
  -3  13  10        0.02       -4.47      4.47 o 
  -2  13  10      138.51      162.83     29.43 o 
  -1  13  10       17.34       25.18      7.46 o 
  -8  14  10       10.56       10.68      8.46 o 
  -7  14  10        2.25       22.85      7.52 o 
  -6  14  10      109.73      121.76     10.06 o 
  -5  14  10       30.05       14.23     10.67 o 
  -4  14  10       76.79       84.04     14.57 o 
  -3  14  10        1.84       -1.42      4.83 o 
  -2  14  10       28.52       37.44      7.14 o 
  -1  14  10       45.14       43.76      8.54 o 
  -7  15  10        5.47        1.21      7.12 o 
  -6  15  10       37.07       42.66      7.62 o 
  -5  15  10        1.12       -5.10      5.10 o 
  -4  15  10      190.45      227.37     16.57 o 
  -3  15  10      290.61      282.49     12.37 o 
  -2  15  10       15.49        9.84      6.32 o 
  -6  16  10      221.24      271.88     14.94 o 
  -5  16  10       13.00       13.66      6.17 o 
  -4  16  10       10.27        5.04      5.87 o 
  -3  16  10       24.77       26.30      8.22 o 
  -5  17  10       62.68       59.67      8.61 o 
  -4  17  10        5.02       11.19      6.75 o 
 -11   1  11        1.17       -2.16      2.89 o 
 -10   1  11        6.72        6.46      2.92 o 
  -9   1  11        7.46        3.91      3.85 o 
  -8   1  11       42.48       38.85      4.23 o 
  -7   1  11        3.14        9.28      2.64 o 
  -6   1  11        3.40       -0.24      2.95 o 
  -5   1  11       35.02       38.83     16.51 o 
  -4   1  11      110.26      110.26      6.36 o 
  -3   1  11       44.86       41.46      4.58 o 
  -2   1  11       11.06        9.74      4.14 o 
  -1   1  11        4.45       -1.71      3.95 o 
   0   1  11        2.95       -4.32      4.32 o 
   1   1  11       10.35       11.72      5.53 o 
 -11   2  11       39.29       27.26      5.04 o 
 -10   2  11       48.74       51.93      5.51 o 
  -9   2  11       84.63       87.37      6.21 o 
  -8   2  11       58.60       59.64      5.06 o 
  -7   2  11        0.34       -0.39      5.33 o 
  -6   2  11        8.33        2.80      3.92 o 
  -5   2  11       87.94      117.18     10.85 o 
  -4   2  11      188.59      183.15      7.39 o 
  -3   2  11      147.85      160.22      6.94 o 
  -2   2  11       36.34       31.88      5.24 o 
  -1   2  11        6.27       12.91      4.52 o 
   0   2  11        0.26       -0.78      4.66 o 
   1   2  11        1.77       -1.02      4.90 o 
 -11   3  11        0.65        0.16      2.86 o 
 -10   3  11       35.85       36.67      4.92 o 
  -9   3  11        4.82        3.59      2.73 o 
  -8   3  11       34.01       26.35      4.35 o 
  -7   3  11        0.19        0.73      2.74 o 
  -6   3  11       61.95       62.39      7.79 o 
  -5   3  11        2.35        4.91      5.37 o 
  -4   3  11        4.70        4.76      3.02 o 
  -3   3  11        7.25       10.69      4.39 o 
  -2   3  11       63.42       68.17     11.47 o 
  -1   3  11        0.01       -2.87      4.30 o 
   0   3  11       44.90       40.89      6.23 o 
   1   3  11        8.28       12.68      5.09 o 
 -10   4  11       29.24       20.66      4.27 o 
  -9   4  11        0.50        0.63      2.78 o 
  -8   4  11       11.40       15.26      3.54 o 
  -7   4  11        0.01       -2.38      2.38 o 
  -6   4  11       11.23        7.12      5.31 o 
  -5   4  11       13.18       18.59      6.43 o 
  -4   4  11       37.75       38.52      4.17 o 
  -3   4  11        0.44       -1.77      1.77 o 
  -2   4  11        1.12        0.56      3.97 o 
  -1   4  11       10.63       11.62      5.08 o 
   0   4  11        1.78        9.04      4.80 o 
   1   4  11       35.87       31.28      6.22 o 
 -10   5  11       11.07       12.03      3.91 o 
  -9   5  11        8.21        4.48      3.18 o 
  -8   5  11       22.59       25.72      3.83 o 
  -7   5  11       59.55       59.95      5.14 o 
  -6   5  11        9.85        7.70      3.84 o 
  -5   5  11      114.50      110.36     10.45 o 
  -4   5  11        4.84       13.09      3.29 o 
  -3   5  11        4.62       10.14      3.63 o 
  -2   5  11      144.79      158.83      7.36 o 
  -1   5  11        2.60        0.03      4.30 o 
   0   5  11       25.96       34.19      5.98 o 
 -10   6  11        9.09       13.26      3.86 o 
  -9   6  11        0.22        2.30      3.01 o 
  -8   6  11        0.36        0.86      3.41 o 
  -7   6  11        1.03        0.54      2.92 o 
  -6   6  11       11.50       15.82      7.36 o 
  -5   6  11        5.09        6.01      4.80 o 
  -4   6  11       93.61       94.04      6.05 o 
  -3   6  11       58.44       53.63      4.87 o 
  -2   6  11       15.11       16.90      4.04 o 
  -1   6  11      171.34      170.91      9.45 o 
   0   6  11        0.82       -4.68      6.32 o 
 -10   7  11        0.70        7.11      3.49 o 
  -9   7  11        0.31        2.07      3.09 o 
  -8   7  11        0.37        1.33      3.53 o 
  -7   7  11      152.77      153.63      9.39 o 
  -6   7  11       27.98       21.67      5.59 o 
  -5   7  11       63.26       55.94      7.24 o 
  -4   7  11       21.23       24.48      4.83 o 
  -3   7  11       47.25       58.68      5.00 o 
  -2   7  11       56.30       66.21      5.67 o 
  -1   7  11       33.78       29.08      6.46 o 
   0   7  11        5.80        1.82      5.59 o 
 -10   8  11       49.79       47.86      5.79 o 
  -9   8  11       10.13       18.67      4.87 o 
  -8   8  11        7.10        7.95      3.64 o 
  -7   8  11        1.51       -0.46      2.81 o 
  -6   8  11       56.03       67.43      7.89 o 
  -5   8  11      104.77      102.44      9.08 o 
  -4   8  11        3.72        0.45      4.05 o 
  -3   8  11        3.25       12.41      3.62 o 
  -2   8  11        0.27        6.29      4.02 o 
  -1   8  11       14.91       11.24      5.97 o 
   0   8  11        5.81       13.31      8.44 o 
 -10   9  11       32.60       35.70      5.28 o 
  -9   9  11        4.11       15.56      5.04 o 
  -8   9  11       25.31       14.07      3.90 o 
  -7   9  11        0.19        2.68      3.08 o 
  -6   9  11        0.13       12.27      5.16 o 
  -5   9  11        0.64        2.21      4.56 o 
  -4   9  11       10.37       12.13      5.22 o 
  -3   9  11        7.17       17.80      4.50 o 
  -2   9  11        0.01        6.76      4.29 o 
  -1   9  11        9.56       11.14      6.03 o 
   0   9  11        0.25        6.20      5.94 o 
  -9  10  11       87.72       97.51      9.01 o 
  -8  10  11      132.38      167.61      8.02 o 
  -7  10  11       47.43       45.51      4.76 o 
  -6  10  11       22.52       19.78      9.58 o 
  -5  10  11       52.15       64.16      7.65 o 
  -4  10  11       36.51       45.89      9.18 o 
  -3  10  11        0.05        2.84      3.91 o 
  -2  10  11        1.06        5.51      4.90 o 
  -1  10  11        6.03        2.86      6.10 o 
  -9  11  11       56.78       61.94      7.27 o 
  -8  11  11       17.18       21.14      4.33 o 
  -7  11  11       67.74       76.56      5.68 o 
  -6  11  11        2.68       -2.30      5.75 o 
  -5  11  11        5.78       17.28     11.13 o 
  -4  11  11        0.21       -7.88      7.88 o 
  -3  11  11      116.66      131.76      8.03 o 
  -2  11  11       41.56       56.13      7.16 o 
  -1  11  11        5.77        4.70      5.61 o 
  -8  12  11        8.15       13.17      5.29 o 
  -7  12  11       44.95       53.23      5.83 o 
  -6  12  11      114.71      161.46     13.81 o 
  -5  12  11        9.60       10.84     10.02 o 
  -4  12  11       35.63       58.05     14.37 o 
  -3  12  11        0.01        1.46      4.39 o 
  -2  12  11        3.69       -1.28      6.23 o 
  -1  12  11        9.34       12.15     10.30 o 
  -8  13  11       11.36       12.47      8.01 o 
  -7  13  11        0.39       -4.13      5.33 o 
  -6  13  11       26.46       29.09      8.27 o 
  -5  13  11       32.94       42.55     12.89 o 
  -4  13  11       31.06       24.07     11.68 o 
  -3  13  11       60.09       60.65      7.24 o 
  -2  13  11       62.10       76.03     11.82 o 
  -7  14  11        5.53        3.90      5.95 o 
  -5  14  11       83.05       95.78     16.32 o 
  -4  14  11        7.64       14.70     10.35 o 
  -3  14  11      134.41      155.68     10.16 o 
  -4  15  11       11.73       19.90     10.72 o 
 -10   0  12        0.31        0.76      4.09 o 
  -9   0  12       39.81       39.59      9.12 o 
  -8   0  12       74.44       71.55      7.73 o 
  -7   0  12       34.96       33.29      7.43 o 
  -6   0  12      117.72      143.60     17.90 o 
  -5   0  12       16.94       13.20      8.46 o 
  -4   0  12      208.63      222.88     11.91 o 
  -3   0  12       19.58       17.87     14.83 o 
  -2   0  12        2.68       14.21      6.45 o 
  -1   0  12        2.87        7.85      7.06 o 
   0   0  12        0.03       -0.01     11.64 o 
 -10   1  12        3.40       -1.95      1.95 o 
  -9   1  12       95.12      100.93      6.64 o 
  -8   1  12        0.21        2.95      2.60 o 
  -7   1  12       36.60       32.56      5.34 o 
  -6   1  12        0.10        5.57      9.85 o 
  -5   1  12       20.03       19.28      3.98 o 
  -4   1  12        8.64        4.68      4.42 o 
  -3   1  12       29.55       29.00      6.16 o 
  -2   1  12        2.66       -3.30      5.37 o 
  -1   1  12        0.07       -0.58      5.07 o 
   0   1  12        4.63        6.12      6.63 o 
 -10   2  12       24.53       23.52      4.27 o 
  -9   2  12        0.53       -2.46      2.46 o 
  -8   2  12       25.23       25.02      4.60 o 
  -7   2  12        2.10        5.95      4.13 o 
  -6   2  12       14.86       21.68      6.78 o 
  -5   2  12      113.80      119.99      9.38 o 
  -4   2  12       13.64        3.96      3.40 o 
  -3   2  12       24.13       33.89      5.22 o 
  -2   2  12        8.33        4.56      4.62 o 
  -1   2  12        9.58       11.61      5.12 o 
 -10   3  12       98.97      109.84      7.40 o 
  -9   3  12        1.11        2.52      2.95 o 
  -8   3  12        3.95        3.98      6.10 o 
  -7   3  12       16.07       14.79      3.98 o 
  -6   3  12        1.48       -3.09      3.23 o 
  -5   3  12       24.99       29.19      8.22 o 
  -4   3  12        5.29        8.63      3.55 o 
  -3   3  12        2.27        6.70      4.09 o 
  -2   3  12        9.38        2.75      3.02 o 
  -1   3  12        0.67        3.91      4.75 o 
 -10   4  12       10.38        7.41      3.56 o 
  -9   4  12        0.89       -1.47      2.86 o 
  -8   4  12        2.21       -0.77      2.79 o 
  -7   4  12       33.82       28.21      4.44 o 
  -6   4  12       54.05       49.04      5.27 o 
  -5   4  12       69.96       66.58      8.10 o 
  -4   4  12        9.81        8.01      3.49 o 
  -3   4  12       78.83       89.78     12.54 o 
  -2   4  12       18.35       21.88      5.43 o 
  -1   4  12       59.69       75.10     10.03 o 
 -10   5  12        2.82        5.07      3.61 o 
  -9   5  12       10.96        5.20      4.14 o 
  -8   5  12       11.09        3.13      3.88 o 
  -7   5  12        3.53        1.55      3.73 o 
  -6   5  12       11.61       12.69      4.41 o 
  -5   5  12       46.83       37.77      7.01 o 
  -4   5  12        8.74       12.28      3.67 o 
  -3   5  12       84.71       88.17      6.19 o 
  -2   5  12       68.54       83.51      7.17 o 
  -1   5  12       33.20       34.55      6.15 o 
 -10   6  12        0.11        3.67      3.48 o 
  -9   6  12        6.83        1.73      3.87 o 
  -8   6  12        9.55        5.28      3.52 o 
  -7   6  12        7.80        5.18      3.97 o 
  -6   6  12        4.52       11.97      5.58 o 
  -5   6  12       29.21       17.96      6.10 o 
  -4   6  12       94.95       96.50      5.88 o 
  -3   6  12       74.63       97.18      6.68 o 
  -2   6  12       33.28       28.60      5.57 o 
  -1   6  12       22.17       13.82      6.31 o 
 -10   7  12        0.33       -0.42      3.52 o 
  -9   7  12        2.50       -1.16      6.76 o 
  -8   7  12       18.22       15.36      4.08 o 
  -7   7  12        0.54        0.63      2.93 o 
  -6   7  12       52.53       50.76      7.49 o 
  -5   7  12      120.47      108.53      9.73 o 
  -4   7  12       28.87       44.77      4.63 o 
  -3   7  12       38.30       44.81      5.04 o 
  -2   7  12        5.83        4.15      5.50 o 
  -1   7  12        1.24       -0.17      5.69 o 
  -9   8  12       35.26       38.00      5.15 o 
  -8   8  12        3.91        0.28      3.51 o 
  -7   8  12       77.07       75.96      6.84 o 
  -6   8  12       31.01       31.68      8.68 o 
  -5   8  12       90.93      107.71     11.75 o 
  -4   8  12        0.05        2.63      4.60 o 
  -3   8  12        0.32        5.87      5.07 o 
  -2   8  12       49.39       58.34      9.56 o 
  -1   8  12       33.06       43.04     13.48 o 
  -9   9  12       47.73       48.01      5.77 o 
  -8   9  12       66.75       72.45      6.03 o 
  -7   9  12      124.99      118.40      9.39 o 
  -6   9  12       17.97       19.11     10.84 o 
  -5   9  12       62.68       70.99     10.17 o 
  -4   9  12        4.37        8.66      7.33 o 
  -3   9  12        0.31       -8.85      9.97 o 
  -2   9  12       11.72       11.97      5.78 o 
  -9  10  12       64.48       60.33      6.17 o 
  -8  10  12        1.52        5.80      3.54 o 
  -7  10  12        5.16       -0.61      6.22 o 
  -6  10  12       21.36       22.95      6.07 o 
  -5  10  12       10.24       -0.72      9.40 o 
  -4  10  12       41.68       67.29     15.30 o 
  -3  10  12       41.84       51.32      6.51 o 
  -2  10  12       60.78       78.26      8.25 o 
  -8  11  12       16.41       15.95      4.31 o 
  -7  11  12       95.09      130.96     13.01 o 
  -6  11  12        0.60       -5.54      5.54 o 
  -5  11  12       44.46       41.51     12.77 o 
  -4  11  12       12.53        5.16     10.16 o 
  -3  11  12       32.93       47.74      6.39 o 
  -8  12  12        3.98        2.16      4.69 o 
  -7  12  12       42.30       51.55      9.92 o 
  -6  12  12        5.61        5.32      6.66 o 
  -5  12  12       25.54       23.98     12.10 o 
  -4  12  12        3.84       11.44     11.24 o 
  -3  12  12       49.89       46.63      6.48 o 
  -7  13  12       13.77       14.29      7.28 o 
  -6  13  12       56.95       62.00     15.52 o 
  -5  13  12       33.38       29.58     12.76 o 
  -4  13  12        0.60       -2.45      9.54 o 
 -10   1  13        4.79        4.61      3.42 o 
  -9   1  13        5.32        8.29      3.50 o 
  -8   1  13       88.36      113.68      9.04 o 
  -7   1  13        0.02       -0.08      3.36 o 
  -6   1  13       18.05       14.16      7.22 o 
  -5   1  13      243.95      281.48      9.56 o 
  -4   1  13       64.48       80.72      6.79 o 
  -3   1  13       56.07       74.29      6.90 o 
  -2   1  13        8.69        6.60      4.80 o 
 -10   2  13        0.70        0.99      3.10 o 
  -9   2  13        8.42       16.08      6.36 o 
  -8   2  13       40.76       42.33      5.58 o 
  -7   2  13       24.56       39.14      4.67 o 
  -6   2  13        6.39        1.52     10.32 o 
  -5   2  13       37.39       35.15      6.58 o 
  -4   2  13      132.58      160.69      9.59 o 
  -3   2  13       13.70       21.14      5.33 o 
  -2   2  13        5.82        2.62      5.01 o 
 -10   3  13       72.08       68.58      6.40 o 
  -9   3  13       18.42       17.81      7.89 o 
  -8   3  13        1.71       -0.45      3.96 o 
  -7   3  13      101.96      104.70      6.50 o 
  -6   3  13        0.04       -2.95      6.18 o 
  -5   3  13        0.43        2.43      4.78 o 
  -4   3  13        1.29        0.38      4.04 o 
  -3   3  13        0.06        3.02      4.60 o 
  -2   3  13       49.12       62.80      8.39 o 
 -10   4  13       28.66       39.31      5.37 o 
  -9   4  13       19.86       16.47      4.71 o 
  -8   4  13       29.72       15.99      4.84 o 
  -7   4  13       12.42       13.31      3.87 o 
  -6   4  13      112.40      109.85      7.05 o 
  -5   4  13       13.10       26.73      5.23 o 
  -4   4  13       23.74       28.09      4.68 o 
  -3   4  13        7.31       11.83      3.54 o 
  -2   4  13       46.38       39.72      7.27 o 
  -9   5  13       20.06       17.99      4.98 o 
  -8   5  13       16.73       19.82      5.12 o 
  -7   5  13       28.04       37.39      9.21 o 
  -6   5  13       32.29       28.21      7.21 o 
  -5   5  13       53.00       63.28      6.33 o 
  -4   5  13        0.08        0.87      3.35 o 
  -3   5  13        6.38        6.78      4.90 o 
  -2   5  13        7.18       11.09      5.30 o 
  -9   6  13        0.18        0.69      3.57 o 
  -8   6  13        3.84        4.07      3.73 o 
  -7   6  13        0.86        0.43      3.54 o 
  -6   6  13        4.89        1.72      3.54 o 
  -5   6  13        6.37       15.91      7.48 o 
  -4   6  13       12.09        8.91      4.45 o 
  -3   6  13        0.44       -2.91     10.53 o 
  -9   7  13       61.18       58.31      6.17 o 
  -8   7  13       16.09       16.18      6.19 o 
  -7   7  13       26.51       29.34      6.55 o 
  -6   7  13        2.04        3.24      6.77 o 
  -5   7  13        1.06        4.70      6.99 o 
  -4   7  13       27.35       37.71     10.93 o 
  -3   7  13        3.47        4.37      5.46 o 
  -9   8  13       35.50       23.44      8.20 o 
  -8   8  13        0.25        0.36      3.63 o 
  -7   8  13        0.13       -4.95      6.69 o 
  -6   8  13       13.91       21.41      8.26 o 
  -5   8  13        0.29       -3.61      6.61 o 
  -4   8  13      133.04      181.29     11.10 o 
  -3   8  13       33.86       55.74      7.28 o 
  -8   9  13       33.09       35.19      6.62 o 
  -7   9  13       38.32       42.01      7.34 o 
  -6   9  13       76.26       81.02     11.33 o 
  -5   9  13        4.39       10.60     11.13 o 
  -4   9  13       22.65       39.88      9.44 o 
  -7  10  13        0.16       -4.55      5.28 o 
  -6  10  13       15.44       31.05     12.76 o 
  -5  10  13       50.22       38.71     14.09 o 
  -4  10  13        5.28       -1.01     10.64 o 
  -6  11  13        5.44        1.03     11.02 o 
  -9   0  14       62.93       65.54     11.53 o 
  -8   0  14       12.08       12.84      6.22 o 
  -7   0  14       50.37       65.28     16.60 o 
  -6   0  14       11.91       -4.68      9.86 o 
  -5   0  14      117.79      149.31     11.59 o 
  -4   0  14      165.48      221.03     14.49 o 
  -9   1  14        5.25        3.91      4.99 o 
  -8   1  14       22.70       35.36      5.12 o 
  -7   1  14      121.19      125.21      9.62 o 
  -6   1  14       33.27       40.00      9.58 o 
  -5   1  14        4.46       12.10      4.57 o 
  -4   1  14        0.15       -4.24      4.24 o 
  -9   2  14       10.00       14.68      6.64 o 
  -8   2  14       14.02       16.50      4.37 o 
  -7   2  14       19.06       20.77      5.35 o 
  -6   2  14       54.09       40.43      9.32 o 
  -5   2  14        2.15        6.04      4.28 o 
  -4   2  14        3.61       -1.02      4.27 o 
  -9   3  14       90.67      109.13      8.71 o 
  -8   3  14       28.13       35.46      5.07 o 
  -7   3  14       35.00       40.43      5.02 o 
  -6   3  14       32.00       39.23     16.61 o 
  -5   3  14        2.80        4.08      4.18 o 
  -4   3  14       33.47       26.73      9.74 o 
  -8   4  14       15.30       16.30      4.48 o 
  -7   4  14        8.76       11.43      4.99 o 
  -6   4  14       48.90       55.77     10.57 o 
  -5   4  14        2.55        2.18      5.58 o 
  -4   4  14       11.08       18.70      5.10 o 
  -8   5  14       11.51       15.02      4.31 o 
  -7   5  14       56.66       61.39      7.64 o 
  -6   5  14       15.78       12.12      7.60 o 
  -5   5  14       76.92       90.34      7.73 o 
  -4   5  14        1.35       -1.73      7.21 o 
  -8   6  14       99.95      105.82      7.16 o 
  -7   6  14      115.57      130.03      7.17 o 
  -6   6  14        4.97        1.41      7.50 o 
  -5   6  14        4.24        7.25      7.74 o 
  -7   7  14       11.11        8.72      5.61 o 
  -6   7  14       28.86       36.20      9.31 o 
                                                 
